# Supplementary material for: Defining rules of CD8+ T cell expansion against pre-erythrocytic Plasmodium antigens in sporozoite-immunized mice
Source: Malar J. 2016 Apr 26;15:238. doi: 10.1186/s12936-016-1295-5 (PMC4845300; doi:10.1186/s12936-016-1295-5)
Supplement: Supplementary file 2 — 10.1186/s12936-016-1295-5 Title: Proteins subjected to bioinformatics analysis and listing of all syntenic orthologue pairs. This file provides multiple worksheets listing species-by-species protein identifiers (PlasmoDB gene ID) as well as worksheets listing the syntenic orthologue pairs for P. yoelii 17XNL/P. berghei ANKA and P. falciparum 3D7/P. vivax Sal1. These pairings were used as input pairings for Additional files 3 and 4. [file 12936_2016_1295_MOESM2_ESM.xlsx]

## Sheet: All Pf3D7 proteins
[Gene ID]	[Protein Length]
mal_mito_1	250
mal_mito_2	478
mal_mito_3	376
PF3D7_0100100	2163
PF3D7_0100200	331
PF3D7_0100300	1327
PF3D7_0100400	372
PF3D7_0100600	359
PF3D7_0100700	67
PF3D7_0100800	344
PF3D7_0100900	350
PF3D7_0101000	358
PF3D7_0101100	309
PF3D7_0101200	230
PF3D7_0101300	235
PF3D7_0101600	369
PF3D7_0101800	289
PF3D7_0101900	343
PF3D7_0102200	1085
PF3D7_0102300	117
PF3D7_0102500	1567
PF3D7_0102600	630
PF3D7_0102700	276
PF3D7_0102800	607
PF3D7_0102900	626
PF3D7_0103000	259
PF3D7_0103100	1634
PF3D7_0103200	434
PF3D7_0103300	918
PF3D7_0103400	1620
PF3D7_0103500	1823
PF3D7_0103600	1534
PF3D7_0103700	535
PF3D7_0103800	380
PF3D7_0103900	575
PF3D7_0104000	163
PF3D7_0104100	791
PF3D7_0104200	466
PF3D7_0104300	3499
PF3D7_0104400	535
PF3D7_0104500	277
PF3D7_0104600	1339
PF3D7_0104700	711
PF3D7_0104800	577
PF3D7_0105100	143
PF3D7_0105200	568
PF3D7_0105300	162
PF3D7_0105400.1	140
PF3D7_0105400.2	133
PF3D7_0105500	344
PF3D7_0105600	1224
PF3D7_0105700	3063
PF3D7_0105800	832
PF3D7_0105900	448
PF3D7_0106000	922
PF3D7_0106100	383
PF3D7_0106200	215
PF3D7_0106300	1228
PF3D7_0106400	156
PF3D7_0106500	1411
PF3D7_0106600	299
PF3D7_0106700	1434
PF3D7_0106800	214
PF3D7_0106900	734
PF3D7_0107000	168
PF3D7_0107100	543
PF3D7_0107200	337
PF3D7_0107300	399
PF3D7_0107400	153
PF3D7_0107500	1470
PF3D7_0107600	1595
PF3D7_0107700	446
PF3D7_0107800	1233
PF3D7_0107900	275
PF3D7_0108000	218
PF3D7_0108100	656
PF3D7_0108300	2221
PF3D7_0108400.1	330
PF3D7_0108400.2	174
PF3D7_0108500	179
PF3D7_0108600	306
PF3D7_0108700	1152
PF3D7_0108800	360
PF3D7_0109000	224
PF3D7_0109100	1029
PF3D7_0109200	232
PF3D7_0109300	322
PF3D7_0109400	166
PF3D7_0109500	155
PF3D7_0109600	150
PF3D7_0109700	183
PF3D7_0109800	575
PF3D7_0109900.1	761
PF3D7_0109900.2	694
PF3D7_0110000	234
PF3D7_0110100	934
PF3D7_0110200	143
PF3D7_0110400	249
PF3D7_0110500	2285
PF3D7_0110600	1710
PF3D7_0110700	446
PF3D7_0110800	367
PF3D7_0110900	186
PF3D7_0111000	1664
PF3D7_0111200	97
PF3D7_0111300	1167
PF3D7_0111400	718
PF3D7_0111500	371
PF3D7_0111600	248
PF3D7_0111700	117
PF3D7_0111800	620
PF3D7_0111900	81
PF3D7_0112000	447
PF3D7_0112100	163
PF3D7_0112200	1822
PF3D7_0112800	203
PF3D7_0112900	188
PF3D7_0113000	673
PF3D7_0113100	1555
PF3D7_0113200	592
PF3D7_0113300	584
PF3D7_0113400	431
PF3D7_0113700	402
PF3D7_0113800	2900
PF3D7_0113900	243
PF3D7_0114000	1463
PF3D7_0114100	229
PF3D7_0114200	347
PF3D7_0114500	110
PF3D7_0114700	323
PF3D7_0114800	210
PF3D7_0115000	1925
PF3D7_0115100	293
PF3D7_0115200	368
PF3D7_0115300	336
PF3D7_0115400	301
PF3D7_0115600	379
PF3D7_0115700	2203
PF3D7_0200100	1711
PF3D7_0200200	334
PF3D7_0200300	440
PF3D7_0200400	304
PF3D7_0200500	370
PF3D7_0200600	375
PF3D7_0200700	330
PF3D7_0200800	355
PF3D7_0201000	312
PF3D7_0201100	70
PF3D7_0201200	356
PF3D7_0201300	305
PF3D7_0201400	156
PF3D7_0201500	254
PF3D7_0201600	485
PF3D7_0201700	900
PF3D7_0201800	421
PF3D7_0201900	2441
PF3D7_0202000	654
PF3D7_0202100	302
PF3D7_0202200	290
PF3D7_0202300	267
PF3D7_0202400	1192
PF3D7_0202500	106
PF3D7_0202600.1	1341
PF3D7_0202600.2	1340
PF3D7_0202700	538
PF3D7_0202800	120
PF3D7_0202900	287
PF3D7_0203000	1979
PF3D7_0203100	2485
PF3D7_0203200	507
PF3D7_0203300	242
PF3D7_0203400	91
PF3D7_0203600	635
PF3D7_0203700	439
PF3D7_0203800	542
PF3D7_0203900	577
PF3D7_0204000	797
PF3D7_0204100	2295
PF3D7_0204200	276
PF3D7_0204300	696
PF3D7_0204400	107
PF3D7_0204500	405
PF3D7_0204600	1188
PF3D7_0204700	504
PF3D7_0204800	416
PF3D7_0204900	354
PF3D7_0205000	508
PF3D7_0205100	705
PF3D7_0205200	196
PF3D7_0205300	616
PF3D7_0205400	457
PF3D7_0205500	132
PF3D7_0205600	635
PF3D7_0205700.1	205
PF3D7_0205700.2	222
PF3D7_0205800	120
PF3D7_0205900	966
PF3D7_0206000	1516
PF3D7_0206100	249
PF3D7_0206200	565
PF3D7_0206500	1436
PF3D7_0206600	106
PF3D7_0206700	471
PF3D7_0206800	272
PF3D7_0206900.1	272
PF3D7_0206900.2	261
PF3D7_0207000	272
PF3D7_0207100	1745
PF3D7_0207200	160
PF3D7_0207300	679
PF3D7_0207400	946
PF3D7_0207500	1031
PF3D7_0207600	997
PF3D7_0207700	962
PF3D7_0207800	930
PF3D7_0207900	1105
PF3D7_0208000	994
PF3D7_0208100.1	1789
PF3D7_0208100.2	1789
PF3D7_0208200	300
PF3D7_0208300	1802
PF3D7_0208400	2010
PF3D7_0208500	137
PF3D7_0208600	498
PF3D7_0208700.1	206
PF3D7_0208700.2	222
PF3D7_0208800	235
PF3D7_0208900	2508
PF3D7_0209000	3135
PF3D7_0209100	679
PF3D7_0209200	275
PF3D7_0209300	240
PF3D7_0209400	450
PF3D7_0209500	504
PF3D7_0209600	1132
PF3D7_0209700	568
PF3D7_0209800	457
PF3D7_0210000	81
PF3D7_0210100.1	96
PF3D7_0210100.2	35
PF3D7_0210200	2588
PF3D7_0210300	457
PF3D7_0210400	119
PF3D7_0210500	1346
PF3D7_0210600	446
PF3D7_0210700	314
PF3D7_0210800	415
PF3D7_0210900	284
PF3D7_0211100	1121
PF3D7_0211200	235
PF3D7_0211300	292
PF3D7_0211400	371
PF3D7_0211500	1245
PF3D7_0211600	209
PF3D7_0211700	1233
PF3D7_0211800	610
PF3D7_0211900	450
PF3D7_0212000	311
PF3D7_0212100	1844
PF3D7_0212200	255
PF3D7_0212300	427
PF3D7_0212400	4091
PF3D7_0212500	3990
PF3D7_0212600	250
PF3D7_0212700	447
PF3D7_0212800	1224
PF3D7_0212900	365
PF3D7_0213000	166
PF3D7_0213100	328
PF3D7_0213200	126
PF3D7_0213300	78
PF3D7_0213400	343
PF3D7_0213500	460
PF3D7_0213600	2418
PF3D7_0213700	154
PF3D7_0213800	669
PF3D7_0213900	1166
PF3D7_0214000	542
PF3D7_0214100	1471
PF3D7_0214200	212
PF3D7_0214300	2500
PF3D7_0214400	619
PF3D7_0214500	306
PF3D7_0214600	1714
PF3D7_0214700	301
PF3D7_0214800	1371
PF3D7_0214900	950
PF3D7_0215000	885
PF3D7_0215100	298
PF3D7_0215200	244
PF3D7_0215300	888
PF3D7_0215400	972
PF3D7_0215500	764
PF3D7_0215600	403
PF3D7_0215700	1340
PF3D7_0215800	899
PF3D7_0215900	260
PF3D7_0216000	1997
PF3D7_0216100	1182
PF3D7_0216200	227
PF3D7_0216300	1381
PF3D7_0216400	722
PF3D7_0216500	1643
PF3D7_0216600	686
PF3D7_0216700.1	1383
PF3D7_0216700.2	1377
PF3D7_0216800	1122
PF3D7_0216900	549
PF3D7_0217000	976
PF3D7_0217100	551
PF3D7_0217200	1817
PF3D7_0217300	141
PF3D7_0217400	148
PF3D7_0217500	524
PF3D7_0217600	1710
PF3D7_0217700	234
PF3D7_0217800	107
PF3D7_0217900	519
PF3D7_0218000	330
PF3D7_0218100	355
PF3D7_0218200	807
PF3D7_0218300	354
PF3D7_0218400	562
PF3D7_0218500	101
PF3D7_0218600	2380
PF3D7_0218700	482
PF3D7_0219100	426
PF3D7_0219200	58
PF3D7_0219300	139
PF3D7_0219400.1	101
PF3D7_0219400.2	67
PF3D7_0219500	338
PF3D7_0219600	904
PF3D7_0219700	295
PF3D7_0219800	319
PF3D7_0219900	230
PF3D7_0220000	1558
PF3D7_0220100	997
PF3D7_0220200	180
PF3D7_0220300	212
PF3D7_0220500	271
PF3D7_0220600	225
PF3D7_0220700	252
PF3D7_0220800	1440
PF3D7_0221000	302
PF3D7_0221200	206
PF3D7_0221400	307
PF3D7_0221700	493
PF3D7_0221800	62
PF3D7_0222000	282
PF3D7_0222100	229
PF3D7_0222200	230
PF3D7_0222500	316
PF3D7_0222600	368
PF3D7_0222700	348
PF3D7_0222800	304
PF3D7_0223100	330
PF3D7_0223200	345
PF3D7_0223300	431
PF3D7_0223400	327
PF3D7_0223500	2177
PF3D7_0300100	2209
PF3D7_0300200	326
PF3D7_0300400	296
PF3D7_0300500	359
PF3D7_0300600	70
PF3D7_0300700	368
PF3D7_0300800	321
PF3D7_0300900	216
PF3D7_0301000	819
PF3D7_0301100	256
PF3D7_0301200	610
PF3D7_0301300	437
PF3D7_0301400	243
PF3D7_0301500	284
PF3D7_0301600	732
PF3D7_0301700	317
PF3D7_0301800	257
PF3D7_0301900	398
PF3D7_0302000	600
PF3D7_0302100	1338
PF3D7_0302200	1416
PF3D7_0302500	1417
PF3D7_0302600	1365
PF3D7_0302700	152
PF3D7_0302800	419
PF3D7_0302900	1254
PF3D7_0303000	783
PF3D7_0303100	1441
PF3D7_0303200	1162
PF3D7_0303300	153
PF3D7_0303400	616
PF3D7_0303500	2226
PF3D7_0303600	179
PF3D7_0303700	448
PF3D7_0303800	593
PF3D7_0303900	197
PF3D7_0304000	861
PF3D7_0304100	525
PF3D7_0304200	525
PF3D7_0304300	1429
PF3D7_0304400	104
PF3D7_0304500	171
PF3D7_0304600	397
PF3D7_0304700	472
PF3D7_0304800	1446
PF3D7_0304900	170
PF3D7_0305000	390
PF3D7_0305100	3978
PF3D7_0305200	1139
PF3D7_0305300	956
PF3D7_0305400	145
PF3D7_0305500	3933
PF3D7_0305600	617
PF3D7_0305700	142
PF3D7_0305800	1114
PF3D7_0305900	177
PF3D7_0306000	137
PF3D7_0306100	628
PF3D7_0306200	349
PF3D7_0306300	111
PF3D7_0306400	653
PF3D7_0306500	299
PF3D7_0306600	85
PF3D7_0306700	116
PF3D7_0306800	533
PF3D7_0306900	145
PF3D7_0307100	141
PF3D7_0307200	257
PF3D7_0307300	510
PF3D7_0307400	370
PF3D7_0307500	389
PF3D7_0307600	746
PF3D7_0307700	1826
PF3D7_0307800	699
PF3D7_0307900	3724
PF3D7_0308000	498
PF3D7_0308100	1711
PF3D7_0308200	539
PF3D7_0308300	337
PF3D7_0308500	140
PF3D7_0308600	532
PF3D7_0308700	492
PF3D7_0308800	108
PF3D7_0308900	1386
PF3D7_0309000	575
PF3D7_0309100	178
PF3D7_0309200	1650
PF3D7_0309300	955
PF3D7_0309500	610
PF3D7_0309600	112
PF3D7_0309700	608
PF3D7_0309800	280
PF3D7_0309900	1673
PF3D7_0310000	197
PF3D7_0310100	562
PF3D7_0310200	4550
PF3D7_0310300	1165
PF3D7_0310400	1294
PF3D7_0310500	2269
PF3D7_0310600.1	235
PF3D7_0310600.2	234
PF3D7_0310700	145
PF3D7_0310800	109
PF3D7_0310900	786
PF3D7_0311000	205
PF3D7_0311100	600
PF3D7_0311200	1367
PF3D7_0311300	953
PF3D7_0311400	2515
PF3D7_0311500	81
PF3D7_0311600	702
PF3D7_0311700	432
PF3D7_0311800	609
PF3D7_0311900	768
PF3D7_0312000	136
PF3D7_0312100	836
PF3D7_0312200	1236
PF3D7_0312300	304
PF3D7_0312400	440
PF3D7_0312500	579
PF3D7_0312800	126
PF3D7_0312900	273
PF3D7_0313000	346
PF3D7_0313100	807
PF3D7_0313200	233
PF3D7_0313300	187
PF3D7_0313400	784
PF3D7_0313500	911
PF3D7_0313600	594
PF3D7_0313700.1	519
PF3D7_0313700.2	351
PF3D7_0313800	661
PF3D7_0313900	1096
PF3D7_0314000	275
PF3D7_0314100.1	198
PF3D7_0314100.2	70
PF3D7_0314200	1385
PF3D7_0314300	452
PF3D7_0314400	308
PF3D7_0314500	249
PF3D7_0314600	258
PF3D7_0314700	1181
PF3D7_0314800	1040
PF3D7_0314900	611
PF3D7_0315000	189
PF3D7_0315100	227
PF3D7_0315200	2114
PF3D7_0315300	1767
PF3D7_0315400	256
PF3D7_0315500	232
PF3D7_0315600	485
PF3D7_0315700	936
PF3D7_0315800	365
PF3D7_0315900	277
PF3D7_0316000	307
PF3D7_0316100	298
PF3D7_0316200	2423
PF3D7_0316300.1	380
PF3D7_0316300.2	431
PF3D7_0316400	1008
PF3D7_0316500	461
PF3D7_0316600	309
PF3D7_0316700	221
PF3D7_0316800	130
PF3D7_0316900	600
PF3D7_0317000	252
PF3D7_0317100	969
PF3D7_0317200	1553
PF3D7_0317300	3394
PF3D7_0317400	518
PF3D7_0317500	1619
PF3D7_0317600	161
PF3D7_0317700	2870
PF3D7_0317800	225
PF3D7_0317900	689
PF3D7_0318000	202
PF3D7_0318100	374
PF3D7_0318200	2457
PF3D7_0318300	1119
PF3D7_0318400	591
PF3D7_0318500	4981
PF3D7_0318600	1017
PF3D7_0318700	119
PF3D7_0318800	357
PF3D7_0318900	440
PF3D7_0319000	1864
PF3D7_0319100	107
PF3D7_0319200	906
PF3D7_0319300	160
PF3D7_0319400	1363
PF3D7_0319500	309
PF3D7_0319600	156
PF3D7_0319700	3133
PF3D7_0319800	477
PF3D7_0319900	314
PF3D7_0320000	144
PF3D7_0320100	221
PF3D7_0320200	583
PF3D7_0320300	535
PF3D7_0320400	3085
PF3D7_0320500	429
PF3D7_0320600	132
PF3D7_0320700	179
PF3D7_0320800	433
PF3D7_0320900	158
PF3D7_0321000	492
PF3D7_0321100	1844
PF3D7_0321200	397
PF3D7_0321300	916
PF3D7_0321400	319
PF3D7_0321500	1074
PF3D7_0321600	735
PF3D7_0321700	1946
PF3D7_0321800	2706
PF3D7_0321900	1283
PF3D7_0322000	171
PF3D7_0322100	591
PF3D7_0322200	753
PF3D7_0322300	653
PF3D7_0322400	867
PF3D7_0322500	404
PF3D7_0322600	1347
PF3D7_0322700	3096
PF3D7_0322800	181
PF3D7_0322900	262
PF3D7_0323000	54
PF3D7_0323100	1542
PF3D7_0323200	441
PF3D7_0323300	433
PF3D7_0323400	1086
PF3D7_0323500	315
PF3D7_0323600	670
PF3D7_0323700	693
PF3D7_0323800	977
PF3D7_0324000	282
PF3D7_0324100	231
PF3D7_0324200	230
PF3D7_0324300	309
PF3D7_0324400	349
PF3D7_0324500	317
PF3D7_0324600	301
PF3D7_0324800	371
PF3D7_0324900	2169
PF3D7_0400100	2646
PF3D7_0400300	370
PF3D7_0400400	3467
PF3D7_0400500	382
PF3D7_0400700	380
PF3D7_0400800	289
PF3D7_0400900	329
PF3D7_0401000	309
PF3D7_0401100	70
PF3D7_0401200	367
PF3D7_0401300	375
PF3D7_0401400	329
PF3D7_0401600.1	347
PF3D7_0401600.2	346
PF3D7_0401800	560
PF3D7_0401900	971
PF3D7_0402000	428
PF3D7_0402100	575
PF3D7_0402300	2971
PF3D7_0402400	254
PF3D7_0402600	301
PF3D7_0402900	99
PF3D7_0403100	626
PF3D7_0403200	560
PF3D7_0403300	152
PF3D7_0403400	3825
PF3D7_0403500	400
PF3D7_0403600	768
PF3D7_0403700	780
PF3D7_0403800	734
PF3D7_0403900	1186
PF3D7_0404000	99
PF3D7_0404100	2271
PF3D7_0404200	163
PF3D7_0404300	631
PF3D7_0404400	379
PF3D7_0404500	478
PF3D7_0404600	4138
PF3D7_0404700	939
PF3D7_0404800	567
PF3D7_0404900	378
PF3D7_0405000	567
PF3D7_0405100	1350
PF3D7_0405200	579
PF3D7_0405300	1964
PF3D7_0405400	3136
PF3D7_0405500	224
PF3D7_0405600	315
PF3D7_0405700	2415
PF3D7_0405800	102
PF3D7_0405900	731
PF3D7_0406000	508
PF3D7_0406100	494
PF3D7_0406200	157
PF3D7_0406400	263
PF3D7_0406500	3211
PF3D7_0406600	139
PF3D7_0406700	847
PF3D7_0406800	286
PF3D7_0406900	1751
PF3D7_0407000	405
PF3D7_0407100	333
PF3D7_0407200	189
PF3D7_0407300	320
PF3D7_0407400	102
PF3D7_0407500	380
PF3D7_0407600	1212
PF3D7_0407700	1629
PF3D7_0407800	1960
PF3D7_0407900	667
PF3D7_0408000	171
PF3D7_0408100	1121
PF3D7_0408200	622
PF3D7_0408300	344
PF3D7_0408400	471
PF3D7_0408500	672
PF3D7_0408600	984
PF3D7_0408700	842
PF3D7_0408800	315
PF3D7_0408900.1	693
PF3D7_0408900.2	691
PF3D7_0409000	2567
PF3D7_0409100	534
PF3D7_0409200	482
PF3D7_0409300	1010
PF3D7_0409400	672
PF3D7_0409500	398
PF3D7_0409600	1145
PF3D7_0409700	194
PF3D7_0409800	575
PF3D7_0409900	416
PF3D7_0410000	833
PF3D7_0410300	906
PF3D7_0410400	338
PF3D7_0410500	213
PF3D7_0410600	326
PF3D7_0410700	904
PF3D7_0410800	1298
PF3D7_0410900	977
PF3D7_0411000	1570
PF3D7_0411100	205
PF3D7_0411200	1245
PF3D7_0411300	722
PF3D7_0411400	1304
PF3D7_0411700	138
PF3D7_0411800	1928
PF3D7_0411900	1912
PF3D7_0412000	778
PF3D7_0412100	336
PF3D7_0412200	332
PF3D7_0412300	540
PF3D7_0412400	2209
PF3D7_0412700	2277
PF3D7_0412900	2312
PF3D7_0413100	2326
PF3D7_0413200	376
PF3D7_0413300	346
PF3D7_0413500	295
PF3D7_0413600	392
PF3D7_0413700	338
PF3D7_0413800	280
PF3D7_0413900	853
PF3D7_0414000	1193
PF3D7_0414100	1485
PF3D7_0414200.1	150
PF3D7_0414200.2	150
PF3D7_0414300	112
PF3D7_0414400	330
PF3D7_0414500	363
PF3D7_0414600	235
PF3D7_0414700	631
PF3D7_0414800	199
PF3D7_0414900	275
PF3D7_0415000	379
PF3D7_0415100	413
PF3D7_0415200	2212
PF3D7_0415300	1339
PF3D7_0415400	208
PF3D7_0415500	234
PF3D7_0415600	229
PF3D7_0415700	461
PF3D7_0415800	875
PF3D7_0415900	205
PF3D7_0416000	579
PF3D7_0416100	826
PF3D7_0416200	207
PF3D7_0416300	1465
PF3D7_0416400	1259
PF3D7_0416500	389
PF3D7_0416600	287
PF3D7_0416700	89
PF3D7_0416800	192
PF3D7_0416900	2422
PF3D7_0417000	275
PF3D7_0417100	514
PF3D7_0417200	608
PF3D7_0417300	802
PF3D7_0417400	6769
PF3D7_0417500	296
PF3D7_0417600	807
PF3D7_0417700	513
PF3D7_0417800	699
PF3D7_0417900	753
PF3D7_0418000	4891
PF3D7_0418100	1215
PF3D7_0418200	429
PF3D7_0418300	992
PF3D7_0418400	109
PF3D7_0418500	187
PF3D7_0418600	2011
PF3D7_0418700	569
PF3D7_0418800	261
PF3D7_0418900	396
PF3D7_0419000	440
PF3D7_0419100	277
PF3D7_0419200	136
PF3D7_0419300	346
PF3D7_0419400	2472
PF3D7_0419500	536
PF3D7_0419600	280
PF3D7_0419700	325
PF3D7_0419800	236
PF3D7_0419900	5035
PF3D7_0420000	3370
PF3D7_0420100	581
PF3D7_0420200	594
PF3D7_0420300	3473
PF3D7_0420400	266
PF3D7_0420500	198
PF3D7_0420600	593
PF3D7_0420700	2152
PF3D7_0420900	2201
PF3D7_0421100	2181
PF3D7_0421200	346
PF3D7_0421300	2193
PF3D7_0421700	1936
PF3D7_0421800	84
PF3D7_0421900	71
PF3D7_0422000	321
PF3D7_0422100	385
PF3D7_0422200	4261
PF3D7_0422300	450
PF3D7_0422400	170
PF3D7_0422500	2874
PF3D7_0422600	140
PF3D7_0422700	390
PF3D7_0422800	470
PF3D7_0422900	242
PF3D7_0423000	260
PF3D7_0423100	146
PF3D7_0423200	136
PF3D7_0423300	476
PF3D7_0423400	217
PF3D7_0423500	372
PF3D7_0423600	1612
PF3D7_0423700	136
PF3D7_0423800	362
PF3D7_0423900	140
PF3D7_0424000	347
PF3D7_0424100	526
PF3D7_0424200	1716
PF3D7_0424400	2380
PF3D7_0424500	622
PF3D7_0424600	309
PF3D7_0424700	1222
PF3D7_0424800	314
PF3D7_0424900	283
PF3D7_0425100	205
PF3D7_0425200	230
PF3D7_0425400	231
PF3D7_0425500	304
PF3D7_0425700	324
PF3D7_0425800	3553
PF3D7_0425900	324
PF3D7_0426000	2149
PF3D7_0500100	2207
PF3D7_0500400	374
PF3D7_0500500	309
PF3D7_0500800	1434
PF3D7_0500900	600
PF3D7_0501000	260
PF3D7_0501100.1	402
PF3D7_0501100.2	390
PF3D7_0501200	408
PF3D7_0501300	337
PF3D7_0501400	1720
PF3D7_0501500	400
PF3D7_0501600	398
PF3D7_0501700	793
PF3D7_0501800	1076
PF3D7_0501900	381
PF3D7_0502000	1272
PF3D7_0502100	234
PF3D7_0502200	443
PF3D7_0502300	287
PF3D7_0502400	597
PF3D7_0502500	594
PF3D7_0502600	889
PF3D7_0502700	395
PF3D7_0502800	137
PF3D7_0502900	82
PF3D7_0503000	262
PF3D7_0503100	537
PF3D7_0503200	979
PF3D7_0503300	308
PF3D7_0503400	122
PF3D7_0503500	850
PF3D7_0503600	801
PF3D7_0503800	120
PF3D7_0503900	662
PF3D7_0504000	2393
PF3D7_0504100	147
PF3D7_0504200	502
PF3D7_0504300	224
PF3D7_0504400	755
PF3D7_0504500	275
PF3D7_0504600	381
PF3D7_0504700	2349
PF3D7_0504800	5639
PF3D7_0504900	172
PF3D7_0505000	2975
PF3D7_0505100	2754
PF3D7_0505200	565
PF3D7_0505300	611
PF3D7_0505400	740
PF3D7_0505500	1350
PF3D7_0505600	333
PF3D7_0505700	924
PF3D7_0505800	100
PF3D7_0505900	126
PF3D7_0506000	246
PF3D7_0506100	204
PF3D7_0506200	327
PF3D7_0506300	407
PF3D7_0506400	116
PF3D7_0506500	3980
PF3D7_0506700	819
PF3D7_0506800	929
PF3D7_0506900	759
PF3D7_0507000	105
PF3D7_0507100	411
PF3D7_0507200	769
PF3D7_0507300	893
PF3D7_0507400	153
PF3D7_0507500	688
PF3D7_0507600	652
PF3D7_0507700	531
PF3D7_0507800	1527
PF3D7_0507900	117
PF3D7_0508000	349
PF3D7_0508100	1674
PF3D7_0508200	355
PF3D7_0508300	342
PF3D7_0508400	366
PF3D7_0508500	2606
PF3D7_0508600	262
PF3D7_0508700	1490
PF3D7_0508800	284
PF3D7_0508900	3134
PF3D7_0509000	298
PF3D7_0509100	1708
PF3D7_0509200	338
PF3D7_0509300	115
PF3D7_0509400	2914
PF3D7_0509500	444
PF3D7_0509600	722
PF3D7_0509700	395
PF3D7_0509800	1559
PF3D7_0509900	314
PF3D7_0510000	782
PF3D7_0510100	2535
PF3D7_0510200	747
PF3D7_0510300	246
PF3D7_0510400	439
PF3D7_0510500	839
PF3D7_0510700	347
PF3D7_0510800	642
PF3D7_0511000	171
PF3D7_0511100	119
PF3D7_0511200	949
PF3D7_0511300	1417
PF3D7_0511400	381
PF3D7_0511500	10061
PF3D7_0511600	208
PF3D7_0511700	179
PF3D7_0511800	604
PF3D7_0511900	730
PF3D7_0512000	119
PF3D7_0512100	128
PF3D7_0512200	655
PF3D7_0512300	260
PF3D7_0512400	234
PF3D7_0512500	817
PF3D7_0512600	200
PF3D7_0512700	281
PF3D7_0512800	1644
PF3D7_0512900	265
PF3D7_0513000	269
PF3D7_0513100	251
PF3D7_0513200	2763
PF3D7_0513300	245
PF3D7_0513400	286
PF3D7_0513500	124
PF3D7_0513600	1113
PF3D7_0513700	735
PF3D7_0513800	207
PF3D7_0513900	248
PF3D7_0514000	420
PF3D7_0514100	1441
PF3D7_0514200	867
PF3D7_0514300	1128
PF3D7_0514500	215
PF3D7_0514600	236
PF3D7_0514700	1560
PF3D7_0514800	903
PF3D7_0514900	438
PF3D7_0515000	848
PF3D7_0515100	488
PF3D7_0515200	142
PF3D7_0515300	2133
PF3D7_0515400	761
PF3D7_0515500	960
PF3D7_0515600	1250
PF3D7_0515700	456
PF3D7_0515800	84
PF3D7_0515900	328
PF3D7_0516000	1084
PF3D7_0516100	2400
PF3D7_0516200	151
PF3D7_0516300	681
PF3D7_0516400	335
PF3D7_0516500	442
PF3D7_0516600	1610
PF3D7_0516700	1332
PF3D7_0516800	2378
PF3D7_0516900	260
PF3D7_0517000	165
PF3D7_0517100	476
PF3D7_0517200	632
PF3D7_0517300	298
PF3D7_0517400	1141
PF3D7_0517500	837
PF3D7_0517600	292
PF3D7_0517700	716
PF3D7_0517800	238
PF3D7_0517900	560
PF3D7_0518000	270
PF3D7_0518100	1379
PF3D7_0518200	131
PF3D7_0518300	240
PF3D7_0518400	229
PF3D7_0518500	1123
PF3D7_0518600	1276
PF3D7_0518700	1894
PF3D7_0518800	203
PF3D7_0518900	194
PF3D7_0519000	293
PF3D7_0519100	124
PF3D7_0519200	165
PF3D7_0519300	648
PF3D7_0519400	133
PF3D7_0519500	2488
PF3D7_0519600	755
PF3D7_0519700	192
PF3D7_0519800	668
PF3D7_0519900	525
PF3D7_0520000	189
PF3D7_0520100	706
PF3D7_0520200	697
PF3D7_0520300	103
PF3D7_0520400	301
PF3D7_0520500	310
PF3D7_0520600	152
PF3D7_0520700	974
PF3D7_0520800	2054
PF3D7_0520900	479
PF3D7_0521000	518
PF3D7_0521100	1526
PF3D7_0521200	328
PF3D7_0521300	1345
PF3D7_0521400	562
PF3D7_0521500	487
PF3D7_0521600	96
PF3D7_0521700	841
PF3D7_0521800	635
PF3D7_0521900	1775
PF3D7_0522000	107
PF3D7_0522100	763
PF3D7_0522200	116
PF3D7_0522300	274
PF3D7_0522400	9307
PF3D7_0522500	166
PF3D7_0522600	483
PF3D7_0522700	177
PF3D7_0522800	147
PF3D7_0522900	1552
PF3D7_0523000	1419
PF3D7_0523100	534
PF3D7_0523200	1101
PF3D7_0523300	130
PF3D7_0523400	533
PF3D7_0523500	113
PF3D7_0523600	207
PF3D7_0523700	1468
PF3D7_0523800	684
PF3D7_0523900	203
PF3D7_0524000	1123
PF3D7_0524100	1243
PF3D7_0524200	154
PF3D7_0524300	406
PF3D7_0524400	365
PF3D7_0524500	123
PF3D7_0524600	257
PF3D7_0524700	105
PF3D7_0524800	700
PF3D7_0524900	988
PF3D7_0525000	704
PF3D7_0525100	673
PF3D7_0525200	1849
PF3D7_0525300	481
PF3D7_0525400	467
PF3D7_0525500	1863
PF3D7_0525600	351
PF3D7_0525700	131
PF3D7_0525800	300
PF3D7_0525900	286
PF3D7_0526000	806
PF3D7_0526100	409
PF3D7_0526200.1	506
PF3D7_0526200.2	505
PF3D7_0526300	323
PF3D7_0526400	361
PF3D7_0526500	1384
PF3D7_0526600	4524
PF3D7_0526700	796
PF3D7_0526800	368
PF3D7_0526900	214
PF3D7_0527000	962
PF3D7_0527100	152
PF3D7_0527200	605
PF3D7_0527300	327
PF3D7_0527400	175
PF3D7_0527500	458
PF3D7_0527600	455
PF3D7_0527900	665
PF3D7_0528000	124
PF3D7_0528100	929
PF3D7_0528200	517
PF3D7_0528300	496
PF3D7_0528400	406
PF3D7_0528500	307
PF3D7_0528600	105
PF3D7_0528700	204
PF3D7_0528800	537
PF3D7_0528900	228
PF3D7_0529000	719
PF3D7_0529100	183
PF3D7_0529200	548
PF3D7_0529300	279
PF3D7_0529400.1	1582
PF3D7_0529400.2	1502
PF3D7_0529500	179
PF3D7_0529700	986
PF3D7_0529800	1906
PF3D7_0529900	284
PF3D7_0530000	97
PF3D7_0530100	225
PF3D7_0530200	524
PF3D7_0530300	1446
PF3D7_0530400	1784
PF3D7_0530500	1009
PF3D7_0530600	447
PF3D7_0530700	1083
PF3D7_0530800	254
PF3D7_0530900	2675
PF3D7_0531000	709
PF3D7_0531100	2698
PF3D7_0531200	213
PF3D7_0531300	295
PF3D7_0531400	1171
PF3D7_0532100	181
PF3D7_0532200	226
PF3D7_0532300	509
PF3D7_0532400	528
PF3D7_0532500	121
PF3D7_0532600	161
PF3D7_0532900	318
PF3D7_0600200	2879
PF3D7_0600300	371
PF3D7_0600400	1325
PF3D7_0600500	372
PF3D7_0600600	440
PF3D7_0600700	349
PF3D7_0601000	309
PF3D7_0601100	230
PF3D7_0601200	234
PF3D7_0601300	282
PF3D7_0601500	467
PF3D7_0601600	286
PF3D7_0601900	128
PF3D7_0602000	1437
PF3D7_0602100	1350
PF3D7_0602200	252
PF3D7_0602300	314
PF3D7_0602400	937
PF3D7_0602500	379
PF3D7_0602600	1297
PF3D7_0602700	466
PF3D7_0602800	646
PF3D7_0602900	470
PF3D7_0603000	592
PF3D7_0603100	452
PF3D7_0603200	471
PF3D7_0603300	569
PF3D7_0603400	1103
PF3D7_0603500	441
PF3D7_0603600	2368
PF3D7_0603700	443
PF3D7_0603800	1826
PF3D7_0603900	375
PF3D7_0604000	2010
PF3D7_0604100	1979
PF3D7_0604200	93
PF3D7_0604300	773
PF3D7_0604400	178
PF3D7_0604500	2874
PF3D7_0604600	1712
PF3D7_0604700	307
PF3D7_0604800	1434
PF3D7_0604900	95
PF3D7_0605000	194
PF3D7_0605100	755
PF3D7_0605200	209
PF3D7_0605300	353
PF3D7_0605400	160
PF3D7_0605500	607
PF3D7_0605600	1828
PF3D7_0605700	284
PF3D7_0605800	2236
PF3D7_0605900	293
PF3D7_0606000	1063
PF3D7_0606100	582
PF3D7_0606200	155
PF3D7_0606300	122
PF3D7_0606400	125
PF3D7_0606500	663
PF3D7_0606600	2414
PF3D7_0606700	1512
PF3D7_0606800	299
PF3D7_0606900	219
PF3D7_0607000	977
PF3D7_0607100	472
PF3D7_0607200	429
PF3D7_0607300	413
PF3D7_0607400	633
PF3D7_0607500	521
PF3D7_0607600	861
PF3D7_0607700	2752
PF3D7_0607800	674
PF3D7_0607900	863
PF3D7_0608000	345
PF3D7_0608100	1322
PF3D7_0608200	156
PF3D7_0608300	1431
PF3D7_0608310	453
PF3D7_0608400	106
PF3D7_0608500	235
PF3D7_0608600	283
PF3D7_0608700	543
PF3D7_0608800	414
PF3D7_0608900	995
PF3D7_0609000	6077
PF3D7_0609100	358
PF3D7_0609200	465
PF3D7_0609300	987
PF3D7_0609400	603
PF3D7_0609500	1067
PF3D7_0609600	1257
PF3D7_0609700	1901
PF3D7_0609800	284
PF3D7_0609900	2017
PF3D7_0610000	313
PF3D7_0610100	444
PF3D7_0610200	960
PF3D7_0610400	136
PF3D7_0610500	123
PF3D7_0610600	513
PF3D7_0610700	87
PF3D7_0610800	672
PF3D7_0610900	1280
PF3D7_0611000	287
PF3D7_0611100	83
PF3D7_0611200	278
PF3D7_0611300	280
PF3D7_0611400	830
PF3D7_0611500	360
PF3D7_0611600	650
PF3D7_0611700	51
PF3D7_0611800	3248
PF3D7_0611900	176
PF3D7_0612000	84
PF3D7_0612100	656
PF3D7_0612200	1864
PF3D7_0612300	118
PF3D7_0612400	236
PF3D7_0612500	121
PF3D7_0612600	482
PF3D7_0612700	347
PF3D7_0612800	371
PF3D7_0612900	686
PF3D7_0613000.1	121
PF3D7_0613000.2	116
PF3D7_0613000.3	118
PF3D7_0613100	78
PF3D7_0613200	60
PF3D7_0613300	1422
PF3D7_0613400	213
PF3D7_0613500	1363
PF3D7_0613600	1034
PF3D7_0613700	703
PF3D7_0613800	4109
PF3D7_0613900	2153
PF3D7_0614000	538
PF3D7_0614100	935
PF3D7_0614200	910
PF3D7_0614300	853
PF3D7_0614400	255
PF3D7_0614500	182
PF3D7_0614600	614
PF3D7_0614700	604
PF3D7_0614800	437
PF3D7_0614900	1096
PF3D7_0615000	146
PF3D7_0615100	432
PF3D7_0615200	377
PF3D7_0615300	874
PF3D7_0615400	2729
PF3D7_0615500	705
PF3D7_0615600	2528
PF3D7_0615700	156
PF3D7_0615800	1185
PF3D7_0615900	1806
PF3D7_0616000	497
PF3D7_0616100	147
PF3D7_0616200	591
PF3D7_0616300	227
PF3D7_0616400	1680
PF3D7_0616500	1371
PF3D7_0616600	625
PF3D7_0616700	516
PF3D7_0616800	521
PF3D7_0616900	1321
PF3D7_0617000	377
PF3D7_0617100	1236
PF3D7_0617200	446
PF3D7_0617300	139
PF3D7_0617400	2394
PF3D7_0617600	302
PF3D7_0617700	331
PF3D7_0617800	132
PF3D7_0617900	136
PF3D7_0618000	795
PF3D7_0618100	743
PF3D7_0618200	199
PF3D7_0618300	148
PF3D7_0618400	598
PF3D7_0618500	313
PF3D7_0618600	274
PF3D7_0618700	284
PF3D7_0618800	1025
PF3D7_0618900.1	729
PF3D7_0618900.2	576
PF3D7_0619000.1	1796
PF3D7_0619000.2	1797
PF3D7_0619100	333
PF3D7_0619200	1062
PF3D7_0619300	3618
PF3D7_0619400	828
PF3D7_0619500	1392
PF3D7_0619600	871
PF3D7_0619700	633
PF3D7_0619800	2530
PF3D7_0619900	233
PF3D7_0620000	505
PF3D7_0620100	130
PF3D7_0620200	323
PF3D7_0620300	819
PF3D7_0620400	525
PF3D7_0620500	650
PF3D7_0620600	294
PF3D7_0620700	362
PF3D7_0621000	844
PF3D7_0621100	1354
PF3D7_0621200	301
PF3D7_0621300	793
PF3D7_0621400	664
PF3D7_0621500	343
PF3D7_0621700	1616
PF3D7_0621800	184
PF3D7_0621900	776
PF3D7_0622000	212
PF3D7_0622100	1340
PF3D7_0622200	860
PF3D7_0622300	834
PF3D7_0622400	128
PF3D7_0622500	434
PF3D7_0622600	96
PF3D7_0622700	381
PF3D7_0622800	1447
PF3D7_0622900	1989
PF3D7_0623000	527
PF3D7_0623100	786
PF3D7_0623200	371
PF3D7_0623300	236
PF3D7_0623400	427
PF3D7_0623500	266
PF3D7_0623600	615
PF3D7_0623700	1137
PF3D7_0623800	2404
PF3D7_0623900	288
PF3D7_0624000	493
PF3D7_0624100	272
PF3D7_0624200	341
PF3D7_0624300	185
PF3D7_0624400	607
PF3D7_0624500	89
PF3D7_0624600	2719
PF3D7_0624700	247
PF3D7_0624800	624
PF3D7_0624900	445
PF3D7_0625000.1	439
PF3D7_0625000.2	461
PF3D7_0625100	399
PF3D7_0625200	385
PF3D7_0625300	1444
PF3D7_0625400	412
PF3D7_0625500	337
PF3D7_0625600	631
PF3D7_0625700	98
PF3D7_0625800	642
PF3D7_0625900	326
PF3D7_0626000	1751
PF3D7_0626100	383
PF3D7_0626200	418
PF3D7_0626300	473
PF3D7_0626400	1159
PF3D7_0626500	947
PF3D7_0626600	145
PF3D7_0626700	372
PF3D7_0626800	511
PF3D7_0626900	372
PF3D7_0627000	110
PF3D7_0627100	1712
PF3D7_0627200	139
PF3D7_0627300	449
PF3D7_0627400	193
PF3D7_0627500	189
PF3D7_0627600	394
PF3D7_0627700	1147
PF3D7_0627800	997
PF3D7_0627900	291
PF3D7_0628000	173
PF3D7_0628100	10287
PF3D7_0628200	3072
PF3D7_0628300	391
PF3D7_0628400	339
PF3D7_0628500	316
PF3D7_0628600	385
PF3D7_0628700	573
PF3D7_0628800	882
PF3D7_0628900	1442
PF3D7_0629000	291
PF3D7_0629100	665
PF3D7_0629200	380
PF3D7_0629300	863
PF3D7_0629400	780
PF3D7_0629500	606
PF3D7_0629600	259
PF3D7_0629700	6753
PF3D7_0629800	1129
PF3D7_0629900	328
PF3D7_0630000	280
PF3D7_0630100	677
PF3D7_0630200	135
PF3D7_0630300	2907
PF3D7_0630400	389
PF3D7_0630500	498
PF3D7_0630600	935
PF3D7_0630700	657
PF3D7_0630800	391
PF3D7_0630900	601
PF3D7_0631000	285
PF3D7_0631100	466
PF3D7_0631300	282
PF3D7_0631400	231
PF3D7_0631500	230
PF3D7_0631600	309
PF3D7_0631800	342
PF3D7_0631900	303
PF3D7_0632000	370
PF3D7_0632100	323
PF3D7_0632200	377
PF3D7_0632300	359
PF3D7_0632400	377
PF3D7_0632500	3954
PF3D7_0632700	376
PF3D7_0632800	2238
PF3D7_0700100	2286
PF3D7_0700200	323
PF3D7_0700300	316
PF3D7_0700400	300
PF3D7_0700500	357
PF3D7_0700800	231
PF3D7_0701100	329
PF3D7_0701500	230
PF3D7_0701600	235
PF3D7_0701700	282
PF3D7_0701800	331
PF3D7_0701900	964
PF3D7_0702000	245
PF3D7_0702200	424
PF3D7_0702300	594
PF3D7_0702400	123
PF3D7_0702500	253
PF3D7_0702600	87
PF3D7_0702900	107
PF3D7_0703000	1843
PF3D7_0703100	180
PF3D7_0703200	1540
PF3D7_0703300	146
PF3D7_0703400	820
PF3D7_0703500	2299
PF3D7_0703600	262
PF3D7_0703700	249
PF3D7_0703800	1058
PF3D7_0703900	4358
PF3D7_0704000	3268
PF3D7_0704100	3559
PF3D7_0704200	1193
PF3D7_0704300	1852
PF3D7_0704400	1010
PF3D7_0704500	1603
PF3D7_0704600	3893
PF3D7_0704700	1337
PF3D7_0704800	1297
PF3D7_0704900	372
PF3D7_0705000	1213
PF3D7_0705100	989
PF3D7_0705200	1532
PF3D7_0705300	825
PF3D7_0705400	821
PF3D7_0705500	2814
PF3D7_0705600	1132
PF3D7_0705700	54
PF3D7_0705800	193
PF3D7_0705900	166
PF3D7_0706000	1229
PF3D7_0706100	1529
PF3D7_0706200	77
PF3D7_0706300	118
PF3D7_0706400	92
PF3D7_0706500	1706
PF3D7_0706600	677
PF3D7_0706700	873
PF3D7_0707200	2129
PF3D7_0707300	861
PF3D7_0707400	663
PF3D7_0707500	1601
PF3D7_0707600	244
PF3D7_0707700	961
PF3D7_0707800	1183
PF3D7_0707900	259
PF3D7_0708000	868
PF3D7_0708100	69
PF3D7_0708200	954
PF3D7_0708300	229
PF3D7_0708400	745
PF3D7_0708500	912
PF3D7_0708600	252
PF3D7_0708700	228
PF3D7_0708800	873
PF3D7_0708900	317
PF3D7_0709000	424
PF3D7_0709100	1248
PF3D7_0709200	272
PF3D7_0709300	2729
PF3D7_0709400	1281
PF3D7_0709500	135
PF3D7_0709600	1156
PF3D7_0709700	368
PF3D7_0709800	64
PF3D7_0709900	2310
PF3D7_0710000	3267
PF3D7_0710100	459
PF3D7_0710200	2910
PF3D7_0710300	203
PF3D7_0710400	365
PF3D7_0710500	255
PF3D7_0710600	150
PF3D7_0710700	201
PF3D7_0710800	376
PF3D7_0710900	399
PF3D7_0711000	1229
PF3D7_0711100	237
PF3D7_0711200	1000
PF3D7_0711300	119
PF3D7_0711400	728
PF3D7_0711500	688
PF3D7_0711700	2215
PF3D7_0712000	2275
PF3D7_0712300	2267
PF3D7_0712400	2064
PF3D7_0712600	2215
PF3D7_0712800	2239
PF3D7_0712900	2192
PF3D7_0713000	346
PF3D7_0713100	231
PF3D7_0713200	224
PF3D7_0713400	357
PF3D7_0713500	954
PF3D7_0713600	917
PF3D7_0713700	209
PF3D7_0713800	240
PF3D7_0713900	3569
PF3D7_0714000	123
PF3D7_0714100	682
PF3D7_0714200	1361
PF3D7_0714300	1321
PF3D7_0714400	256
PF3D7_0714500	403
PF3D7_0714600	575
PF3D7_0715000	322
PF3D7_0715100	108
PF3D7_0715200	2206
PF3D7_0715300	517
PF3D7_0715400	219
PF3D7_0715500	71
PF3D7_0715600	754
PF3D7_0715700	119
PF3D7_0715800	434
PF3D7_0715900	556
PF3D7_0716000	1125
PF3D7_0716100	1069
PF3D7_0716200	832
PF3D7_0716300	522
PF3D7_0716400	174
PF3D7_0716500	446
PF3D7_0716600	546
PF3D7_0716700	1005
PF3D7_0716800	327
PF3D7_0716900	322
PF3D7_0717000	298
PF3D7_0717100	912
PF3D7_0717200	431
PF3D7_0717300	392
PF3D7_0717400	751
PF3D7_0717500	528
PF3D7_0717600	1053
PF3D7_0717700	539
PF3D7_0717800	1530
PF3D7_0717900	449
PF3D7_0718000	5846
PF3D7_0718100	2695
PF3D7_0718300	2543
PF3D7_0718400	129
PF3D7_0718500	192
PF3D7_0718600	1114
PF3D7_0718700	457
PF3D7_0718800	273
PF3D7_0718900	234
PF3D7_0719000	153
PF3D7_0719100	179
PF3D7_0719200	310
PF3D7_0719300	1032
PF3D7_0719400	1731
PF3D7_0719500	471
PF3D7_0719600	173
PF3D7_0719700	137
PF3D7_0719800	453
PF3D7_0719900	3401
PF3D7_0720000	195
PF3D7_0720100	255
PF3D7_0720200	121
PF3D7_0720300	104
PF3D7_0720400	642
PF3D7_0720500	134
PF3D7_0720600	236
PF3D7_0720700	2166
PF3D7_0720800	198
PF3D7_0720900	265
PF3D7_0721000	3459
PF3D7_0721100	244
PF3D7_0721200	952
PF3D7_0721300	899
PF3D7_0721400	214
PF3D7_0721500	779
PF3D7_0721600	195
PF3D7_0721700	467
PF3D7_0721800	106
PF3D7_0721900	78
PF3D7_0722000	245
PF3D7_0722100	403
PF3D7_0722200	749
PF3D7_0722300	1221
PF3D7_0722400	393
PF3D7_0722500	291
PF3D7_0722600	602
PF3D7_0722700	79
PF3D7_0722800	579
PF3D7_0722900	312
PF3D7_0723000	299
PF3D7_0723100	461
PF3D7_0723200	358
PF3D7_0723300	880
PF3D7_0723400	1422
PF3D7_0723500	226
PF3D7_0723600	149
PF3D7_0723700	1032
PF3D7_0723800	2190
PF3D7_0723900	1222
PF3D7_0724000	1936
PF3D7_0724100	1003
PF3D7_0724200	427
PF3D7_0724300	334
PF3D7_0724400	115
PF3D7_0724500	304
PF3D7_0724600	2041
PF3D7_0724700	3489
PF3D7_0724800	425
PF3D7_0724900	1897
PF3D7_0725000	1347
PF3D7_0725100	1576
PF3D7_0725200	148
PF3D7_0725300	793
PF3D7_0725400	109
PF3D7_0725500	418
PF3D7_0726100	803
PF3D7_0726200	845
PF3D7_0726300	1330
PF3D7_0726400	4944
PF3D7_0726500	3183
PF3D7_0726600	688
PF3D7_0726700	170
PF3D7_0726800	107
PF3D7_0726900	519
PF3D7_0727000	1162
PF3D7_0727100	1066
PF3D7_0727200	553
PF3D7_0727300	706
PF3D7_0727400	256
PF3D7_0727500	707
PF3D7_0727600	1029
PF3D7_0727700	956
PF3D7_0727800	1918
PF3D7_0727900	1923
PF3D7_0728000	329
PF3D7_0728100	5561
PF3D7_0728200	552
PF3D7_0728300	211
PF3D7_0728400.1	126
PF3D7_0728400.2	126
PF3D7_0728500	143
PF3D7_0728600	2162
PF3D7_0728700	720
PF3D7_0728800	466
PF3D7_0728900	492
PF3D7_0729000	103
PF3D7_0729100	2580
PF3D7_0729200	240
PF3D7_0729300	888
PF3D7_0729400	416
PF3D7_0729500	760
PF3D7_0729600	163
PF3D7_0729700	802
PF3D7_0729800	97
PF3D7_0729900	5065
PF3D7_0730000	116
PF3D7_0730100	868
PF3D7_0730200	858
PF3D7_0730300	1331
PF3D7_0730400	158
PF3D7_0730500	2773
PF3D7_0730800.1	293
PF3D7_0730800.2	293
PF3D7_0730900	2110
PF3D7_0731100	890
PF3D7_0731200	309
PF3D7_0731300	317
PF3D7_0731500	1502
PF3D7_0731600	811
PF3D7_0731700	196
PF3D7_0731800	675
PF3D7_0732000	296
PF3D7_0732200	366
PF3D7_0732300	338
PF3D7_0732400	382
PF3D7_0732500	372
PF3D7_0732600	70
PF3D7_0732700	359
PF3D7_0732800	442
PF3D7_0732900	339
PF3D7_0733000	2595
PF3D7_0800100	2120
PF3D7_0800200	2858
PF3D7_0800300	2980
PF3D7_0800400	330
PF3D7_0800500	375
PF3D7_0800600	291
PF3D7_0800700	1925
PF3D7_0800800	209
PF3D7_0801000	1219
PF3D7_0801300	290
PF3D7_0801400	78
PF3D7_0801500	549
PF3D7_0801600	125
PF3D7_0801700	1784
PF3D7_0801800	1011
PF3D7_0801900	4662
PF3D7_0802000	1397
PF3D7_0802100	2577
PF3D7_0802200	220
PF3D7_0802300	1121
PF3D7_0802400	714
PF3D7_0802500	1419
PF3D7_0802600	2279
PF3D7_0802700	410
PF3D7_0802800	604
PF3D7_0802900	135
PF3D7_0803000	677
PF3D7_0803100	1245
PF3D7_0803200	728
PF3D7_0803300	365
PF3D7_0803400	1239
PF3D7_0803500	1467
PF3D7_0803600	1599
PF3D7_0803700	452
PF3D7_0803800	265
PF3D7_0804000	802
PF3D7_0804300	890
PF3D7_0804400	740
PF3D7_0804500	6034
PF3D7_0804600	556
PF3D7_0804700	1998
PF3D7_0804800	217
PF3D7_0804900	491
PF3D7_0805000	245
PF3D7_0805100	553
PF3D7_0805200	93
PF3D7_0805300	1252
PF3D7_0805400	225
PF3D7_0805500	1084
PF3D7_0805600	308
PF3D7_0805700	1457
PF3D7_0805800	436
PF3D7_0805900	249
PF3D7_0806000	1212
PF3D7_0806100	675
PF3D7_0806200	1018
PF3D7_0806300	1704
PF3D7_0806400	177
PF3D7_0806500	675
PF3D7_0806600	943
PF3D7_0806700	2572
PF3D7_0806800	1053
PF3D7_0806900	379
PF3D7_0807000	222
PF3D7_0807100	1321
PF3D7_0807200	414
PF3D7_0807300	201
PF3D7_0807400	191
PF3D7_0807500	260
PF3D7_0807600	1334
PF3D7_0807700	870
PF3D7_0807800	481
PF3D7_0807900	373
PF3D7_0808000	1362
PF3D7_0808100	1609
PF3D7_0808200	573
PF3D7_0808300	238
PF3D7_0808400	278
PF3D7_0808600	2265
PF3D7_0808700	2231
PF3D7_0808800	388
PF3D7_0808900	332
PF3D7_0809100	2109
PF3D7_0809200	1316
PF3D7_0809400	850
PF3D7_0809500	104
PF3D7_0809600	5800
PF3D7_0809700	520
PF3D7_0809800	1297
PF3D7_0809900	1259
PF3D7_0810000	90
PF3D7_0810100	111
PF3D7_0810200	940
PF3D7_0810300	550
PF3D7_0810400	603
PF3D7_0810500	303
PF3D7_0810600	941
PF3D7_0810700	141
PF3D7_0810800	706
PF3D7_0810900.1	345
PF3D7_0810900.2	121
PF3D7_0811000	829
PF3D7_0811100	540
PF3D7_0811200	1133
PF3D7_0811300	1774
PF3D7_0811400	608
PF3D7_0811500	912
PF3D7_0811600	1210
PF3D7_0811700	1222
PF3D7_0811800	587
PF3D7_0811900	1176
PF3D7_0812000	479
PF3D7_0812100	2651
PF3D7_0812200	404
PF3D7_0812220	293
PF3D7_0812300	461
PF3D7_0812400	545
PF3D7_0812500	958
PF3D7_0812600	163
PF3D7_0812700	235
PF3D7_0812800	72
PF3D7_0812900	1567
PF3D7_0813000	599
PF3D7_0813100	662
PF3D7_0813200	313
PF3D7_0813300	315
PF3D7_0813400	659
PF3D7_0813500	515
PF3D7_0813600	268
PF3D7_0813700	1419
PF3D7_0813800	357
PF3D7_0813900	144
PF3D7_0814000	215
PF3D7_0814100	148
PF3D7_0814200	248
PF3D7_0814300	1200
PF3D7_0814400	679
PF3D7_0814500	758
PF3D7_0814600	393
PF3D7_0814700	306
PF3D7_0814900	198
PF3D7_0815000	351
PF3D7_0815100	975
PF3D7_0815200	877
PF3D7_0815300	1182
PF3D7_0815400	160
PF3D7_0815500	491
PF3D7_0815600	268
PF3D7_0815700	373
PF3D7_0815800	1833
PF3D7_0815900	666
PF3D7_0816000	491
PF3D7_0816100	185
PF3D7_0816200	209
PF3D7_0816300	999
PF3D7_0816400	233
PF3D7_0816500	172
PF3D7_0816600	1070
PF3D7_0816700	143
PF3D7_0816800	347
PF3D7_0816900	275
PF3D7_0817000	389
PF3D7_0817100	830
PF3D7_0817200	796
PF3D7_0817300	2235
PF3D7_0817400	739
PF3D7_0817500	185
PF3D7_0817600	962
PF3D7_0817700	1156
PF3D7_0817800	54
PF3D7_0817900	99
PF3D7_0818000	372
PF3D7_0818100	538
PF3D7_0818200	262
PF3D7_0818300	560
PF3D7_0818400	198
PF3D7_0818500	191
PF3D7_0818600	302
PF3D7_0818700	1223
PF3D7_0818800	362
PF3D7_0818900	677
PF3D7_0819000	1313
PF3D7_0819100	295
PF3D7_0819200	676
PF3D7_0819300	1043
PF3D7_0819400	654
PF3D7_0819500	386
PF3D7_0819600	277
PF3D7_0819700	781
PF3D7_0819800	1408
PF3D7_0819900	91
PF3D7_0820000	2082
PF3D7_0820100	359
PF3D7_0820200	661
PF3D7_0820300	613
PF3D7_0820400	499
PF3D7_0820500	852
PF3D7_0820600	455
PF3D7_0820700	1038
PF3D7_0820800	816
PF3D7_0820900	1576
PF3D7_0821000	514
PF3D7_0821100	918
PF3D7_0821200	191
PF3D7_0821300	867
PF3D7_0821400	124
PF3D7_0821500	279
PF3D7_0821600	674
PF3D7_0821700	139
PF3D7_0821800	80
PF3D7_0821900	107
PF3D7_0822000	568
PF3D7_0822100	234
PF3D7_0822200	1510
PF3D7_0822300	83
PF3D7_0822400	486
PF3D7_0822500	199
PF3D7_0822600	759
PF3D7_0822700	924
PF3D7_0822800	324
PF3D7_0822900	1176
PF3D7_0823000	1332
PF3D7_0823100	229
PF3D7_0823200	286
PF3D7_0823300	1465
PF3D7_0823400	494
PF3D7_0823500	502
PF3D7_0823600	434
PF3D7_0823700	66
PF3D7_0823800	655
PF3D7_0823900	318
PF3D7_0824000	807
PF3D7_0824100	406
[truncated: 3,401 more rows]

## Sheet: All PvSal1 proteins
[Gene ID]	[Protein Length]
PlvioMp1	263
PlvioMp2	477
PlvioMp3	382
PVX_000000	231
PVX_000005	282
PVX_000010	380
PVX_000015	446
PVX_000020	235
PVX_000025	136
PVX_000525	2781
PVX_000530	5244
PVX_000535	467
PVX_000540	1312
PVX_000545	616
PVX_000550	967
PVX_000555	529
PVX_000560	724
PVX_000565	393
PVX_000570	346
PVX_000575	801
PVX_000580	299
PVX_000585	322
PVX_000590	327
PVX_000595	1005
PVX_000600	510
PVX_000604	466
PVX_000606	172
PVX_000610	523
PVX_000615	517
PVX_000620	1021
PVX_000625	1050
PVX_000630	321
PVX_000635	360
PVX_000640	343
PVX_000645	675
PVX_000650	1758
PVX_000660	3860
PVX_000670	1521
PVX_000675	165
PVX_000680	1189
PVX_000685	623
PVX_000690	1060
PVX_000695	200
PVX_000700	964
PVX_000705	814
PVX_000710	1438
PVX_000715	765
PVX_000720	326
PVX_000725	205
PVX_000730	345
PVX_000735	953
PVX_000745	845
PVX_000750	414
PVX_000755	528
PVX_000760	196
PVX_000765	1141
PVX_000770	399
PVX_000775	648
PVX_000780	880
PVX_000785	499
PVX_000790	540
PVX_000795	2099
PVX_000800	704
PVX_000805	350
PVX_000810	843
PVX_000815	997
PVX_000820	623
PVX_000825	516
PVX_000830	347
PVX_000835	583
PVX_000840	1018
PVX_000845	174
PVX_000850	700
PVX_000855	1608
PVX_000860	1492
PVX_000865	1157
PVX_000870	380
PVX_000875	108
PVX_000880	454
PVX_000885	192
PVX_000890	321
PVX_000895	406
PVX_000900	2314
PVX_000905	285
PVX_000910	859
PVX_000915	144
PVX_000920	1004
PVX_000925	263
PVX_000930	140
PVX_000935	494
PVX_000940	497
PVX_000945	772
PVX_000950	104
PVX_000955	2060
PVX_000960	315
PVX_000965	224
PVX_000970	3019
PVX_000975	2907
PVX_000980	508
PVX_000985	1554
PVX_000990	548
PVX_000995	384
PVX_001000	668
PVX_001005	762
PVX_001010	4139
PVX_001015	372
PVX_001020	487
PVX_001025	353
PVX_001030	553
PVX_001035	176
PVX_001040	3545
PVX_001045	95
PVX_001050	1413
PVX_001055	873
PVX_001060	724
PVX_001065	862
PVX_001070	896
PVX_001075	383
PVX_001080	3694
PVX_001085	148
PVX_001090	378
PVX_001095	585
PVX_001100	255
PVX_001110	207
PVX_001610	388
PVX_001615	364
PVX_001620	163
PVX_001625	460
PVX_001635	670
PVX_001640	509
PVX_001645	661
PVX_001650	643
PVX_001655	213
PVX_001670	559
PVX_001675	331
PVX_001680	572
PVX_001685	583
PVX_001690	446
PVX_001695	325
PVX_001700	388
PVX_001705	397
PVX_001710	277
PVX_001715	167
PVX_001720	1096
PVX_001725	298
PVX_001730	511
PVX_001735	588
PVX_001740	246
PVX_001745	130
PVX_001750	640
PVX_001752	515
PVX_001755	950
PVX_001760	467
PVX_001765	434
PVX_001770	269
PVX_001775	2058
PVX_001780	752
PVX_001782	98
PVX_001783	223
PVX_001785	111
PVX_001790	1602
PVX_001795	577
PVX_001800	688
PVX_001805	731
PVX_001810	2306
PVX_001820	1388
PVX_001825	169
PVX_001830	1471
PVX_001835	108
PVX_001840	1264
PVX_001845	1029
PVX_001850	647
PVX_001855	962
PVX_001860	124
PVX_001865	491
PVX_001868	100
PVX_001872	892
PVX_001875	735
PVX_001880	556
PVX_001885	432
PVX_001890	1564
PVX_001895	1233
PVX_001900	630
PVX_001905	181
PVX_001910	358
PVX_001920	1607
PVX_001925	589
PVX_001930	453
PVX_001935	618
PVX_001940	623
PVX_001945	263
PVX_001950	5892
PVX_001955	1726
PVX_001960	1849
PVX_001965	1533
PVX_001970	272
PVX_001975	632
PVX_001980	316
PVX_002480	616
PVX_002485	528
PVX_002490	566
PVX_002495	360
PVX_002500	276
PVX_002505	637
PVX_002507	580
PVX_002510	506
PVX_002512	514
PVX_002515	387
PVX_002520	315
PVX_002525	379
PVX_002530	338
PVX_002535	394
PVX_002550	2785
PVX_002555	248
PVX_002560	50
PVX_002565	296
PVX_002570	331
PVX_002575	945
PVX_002580	376
PVX_002585	102
PVX_002590	58
PVX_002595	142
PVX_002600	478
PVX_002605	523
PVX_002610	2015
PVX_002615	101
PVX_002620	539
PVX_002625	361
PVX_002630	1129
PVX_002635	379
PVX_002640	330
PVX_002645	562
PVX_002650	107
PVX_002655	282
PVX_002660	1506
PVX_002665	526
PVX_002670	145
PVX_002675	141
PVX_002680	1331
PVX_002685	564
PVX_002690	952
PVX_002695	506
PVX_002700	862
PVX_002705	1535
PVX_002710	661
PVX_002715	1498
PVX_002720	715
PVX_002725	1112
PVX_002730	206
PVX_002735	1053
PVX_002740	1618
PVX_002745	272
PVX_002750	828
PVX_002755	1339
PVX_002760	364
PVX_002765	651
PVX_002770	806
PVX_002775	233
PVX_002780	305
PVX_002785	732
PVX_002790	994
PVX_002795	1356
PVX_002800	314
PVX_002805	1615
PVX_002810	302
PVX_002815	624
PVX_002820	1438
PVX_002825	212
PVX_002830	1438
PVX_002835	544
PVX_002840	1032
PVX_002845	730
PVX_002850	154
PVX_002855	2094
PVX_002860	477
PVX_002865	344
PVX_002867	78
PVX_002870	127
PVX_002875	328
PVX_002880	166
PVX_002885	415
PVX_002890	865
PVX_002895	367
PVX_002900	274
PVX_002905	3763
PVX_002910	3521
PVX_002915	428
PVX_002920	268
PVX_002925	1601
PVX_002930	307
PVX_002935	410
PVX_002940	584
PVX_002945	1029
PVX_002950	206
PVX_002955	1253
PVX_002960	377
PVX_002965	292
PVX_002970	245
PVX_002975	1101
PVX_003475	1568
PVX_003485	355
PVX_003487	206
PVX_003490	847
PVX_003495	683
PVX_003500	364
PVX_003505	850
PVX_003510	496
PVX_003515	359
PVX_003520	363
PVX_003525	1867
PVX_003530	142
PVX_003535	485
PVX_003540	461
PVX_003545	304
PVX_003550	200
PVX_003555	1122
PVX_003560	374
PVX_003565	110
PVX_003570	1193
PVX_003575	522
PVX_003578	124
PVX_003580	287
PVX_003585	1860
PVX_003590	2125
PVX_003595	461
PVX_003600	229
PVX_003605	91
PVX_003610	513
PVX_003615	376
PVX_003620	553
PVX_003625	442
PVX_003630	784
PVX_003635	2506
PVX_003640	277
PVX_003645	630
PVX_003650	107
PVX_003655	409
PVX_003660	975
PVX_003665	502
PVX_003670	428
PVX_003675	393
PVX_003680	698
PVX_003685	555
PVX_003690	191
PVX_003695	677
PVX_003700	452
PVX_003705	132
PVX_003710	154
PVX_003715	662
PVX_003720	205
PVX_003725	119
PVX_003730	1039
PVX_003735	1473
PVX_003740	247
PVX_003745	537
PVX_003750	2125
PVX_003755	1085
PVX_003760	106
PVX_003765	464
PVX_003770	387
PVX_003775	250
PVX_003780	1659
PVX_003785	185
PVX_003790	706
PVX_003795	1045
PVX_003800	1014
PVX_003805	1136
PVX_003810	974
PVX_003815	444
PVX_003820	1089
PVX_003825	1007
PVX_003830	1087
PVX_003835	1090
PVX_003840	1054
PVX_003845	1203
PVX_003850	1014
PVX_003855	1542
PVX_003860	301
PVX_003865	1511
PVX_003870	1913
PVX_003875	184
PVX_003880	138
PVX_003885	422
PVX_003890	222
PVX_003895	216
PVX_003900	2215
PVX_003905	2748
PVX_003910	731
PVX_003915	268
PVX_003920	287
PVX_003925	455
PVX_003930	492
PVX_003935	1025
PVX_003940	559
PVX_003945	473
PVX_003950	82
PVX_003955	96
PVX_003960	2243
PVX_003965	458
PVX_003970	119
PVX_003975	1172
PVX_003980	446
PVX_003985	314
PVX_003990	403
PVX_003995	306
PVX_004495	568
PVX_004503	465
PVX_004505	86
PVX_004510	366
PVX_004515	225
PVX_004520	363
PVX_004525	353
PVX_004530	436
PVX_004535	383
PVX_004536	238
PVX_004537	511
PVX_004539	347
PVX_005040	413
PVX_005045	514
PVX_005050	855
PVX_005055	592
PVX_005057	445
PVX_005058	387
PVX_005060	451
PVX_005065	383
PVX_005565	209
PVX_005570	406
PVX_005575	138
PVX_005580	297
PVX_006080	577
PVX_006580	351
PVX_007080	451
PVX_007085	321
PVX_007585	447
PVX_008085	418
PVX_009090	337
PVX_009595	392
PVX_009600	259
PVX_010100	478
PVX_010105	421
PVX_010605	286
PVX_010610	315
PVX_011110	475
PVX_011610	362
PVX_011615	351
PVX_012115	506
PVX_013120	475
PVX_013620	537
PVX_013625	381
PVX_014625	375
PVX_014630	464
PVX_015130	459
PVX_015135	383
PVX_015635	529
PVX_015640	427
PVX_016140	324
PVX_016640	483
PVX_017140	568
PVX_017145	478
PVX_017645	230
PVX_017650	502
PVX_018150	510
PVX_018155	393
PVX_018655	515
PVX_018660	493
PVX_019160	394
PVX_019165	503
PVX_019665	282
PVX_019670	172
PVX_020170	333
PVX_020175	358
PVX_020675	495
PVX_020680	581
PVX_021180	467
PVX_021680	355
PVX_021685	426
PVX_022185	352
PVX_022685	630
PVX_023185	476
PVX_023685	292
PVX_024185	427
PVX_024685	419
PVX_024690	343
PVX_025190	175
PVX_025690	351
PVX_026190	353
PVX_026690	460
PVX_027190	200
PVX_027690	315
PVX_028190	284
PVX_028690	464
PVX_029190	335
PVX_029690	399
PVX_030190	325
PVX_030690	186
PVX_031190	319
PVX_031690	268
PVX_032190	497
PVX_032690	156
PVX_033190	357
PVX_033690	105
PVX_034190	403
PVX_034690	404
PVX_035190	410
PVX_035690	298
PVX_036190	157
PVX_036690	98
PVX_037190	404
PVX_037690	67
PVX_038190	58
PVX_038690	199
PVX_039190	438
PVX_039690	66
PVX_040190	266
PVX_040690	166
PVX_041190	144
PVX_041690	379
PVX_042190	450
PVX_042690	337
PVX_043190	319
PVX_043690	85
PVX_044190	61
PVX_044690	72
PVX_045190	130
PVX_045690	140
PVX_046690	48
PVX_047190	325
PVX_047690	267
PVX_048190	117
PVX_048690	408
PVX_049190	337
PVX_049690	366
PVX_050190	340
PVX_050690	405
PVX_051190	286
PVX_051690	334
PVX_052690	279
PVX_053190	344
PVX_053690	309
PVX_054190	396
PVX_054690	51
PVX_055190	378
PVX_055690	192
PVX_056190	407
PVX_056690	190
PVX_057190	118
PVX_057690	301
PVX_058190	123
PVX_058690	299
PVX_059190	438
PVX_059690	88
PVX_060190	84
PVX_060690	656
PVX_061190	342
PVX_061690	273
PVX_062190	326
PVX_062690	462
PVX_063190	483
PVX_063690	456
PVX_064190	364
PVX_064690	363
PVX_065190	442
PVX_065690	394
PVX_066190	463
PVX_067190	235
PVX_067690	266
PVX_068190	511
PVX_068690	529
PVX_069190	343
PVX_069690	327
PVX_070190	182
PVX_070690	260
PVX_071190	437
PVX_072190	362
PVX_072690	324
PVX_073190	492
PVX_073690	433
PVX_074190	323
PVX_074690	427
PVX_074695	257
PVX_075195	302
PVX_075695	436
PVX_076195	459
PVX_076695	325
PVX_077195	815
PVX_077695	545
PVX_078195	569
PVX_078695	370
PVX_079195	427
PVX_079695	1121
PVX_079700	423
PVX_079705	213
PVX_079710	2601
PVX_079715	664
PVX_079720	2628
PVX_079725	250
PVX_079730	969
PVX_079735	399
PVX_079740	933
PVX_079745	1533
PVX_079750	1238
PVX_079755	540
PVX_079760	225
PVX_079765	108
PVX_079770	284
PVX_079772	1821
PVX_079775	927
PVX_079780	179
PVX_079785	1563
PVX_079790	272
PVX_079795	192
PVX_079800	731
PVX_079805	292
PVX_079810	533
PVX_079815	203
PVX_079820	102
PVX_079825	312
PVX_079830	437
PVX_079835	545
PVX_079840	524
PVX_079845	930
PVX_079850	124
PVX_079855	667
PVX_079860	558
PVX_079865	463
PVX_079870	179
PVX_079875	323
PVX_079880	590
PVX_079885	152
PVX_079890	971
PVX_079895	213
PVX_079900	281
PVX_079905	696
PVX_079910	3358
PVX_079915	147
PVX_079920	1254
PVX_079925	363
PVX_079930	329
PVX_079935	530
PVX_079940	364
PVX_079945	665
PVX_079950	288
PVX_079955	301
PVX_079960	132
PVX_079965	364
PVX_079970	1617
PVX_079975	469
PVX_079980	523
PVX_079985	1702
PVX_079990	674
PVX_079995	982
PVX_080000	824
PVX_080005	440
PVX_080010	685
PVX_080015	140
PVX_080020	246
PVX_080025	142
PVX_080030	365
PVX_080035	436
PVX_080040	153
PVX_080045	1146
PVX_080050	1124
PVX_080055	238
PVX_080060	721
PVX_080065	1267
PVX_080070	207
PVX_080075	115
PVX_080080	529
PVX_080085	130
PVX_080090	1002
PVX_080095	534
PVX_080100	1464
PVX_080105	1935
PVX_080110	147
PVX_080115	181
PVX_080120	489
PVX_080125	166
PVX_080130	8934
PVX_080135	274
PVX_080140	121
PVX_080145	699
PVX_080147	110
PVX_080150	1505
PVX_080155	662
PVX_080160	816
PVX_080165	93
PVX_080170	503
PVX_080175	507
PVX_080180	1378
PVX_080185	346
PVX_080190	1546
PVX_080195	593
PVX_080200	477
PVX_080205	1926
PVX_080210	970
PVX_080215	158
PVX_080220	321
PVX_080225	323
PVX_080230	103
PVX_080235	689
PVX_080240	701
PVX_080245	189
PVX_080250	491
PVX_080255	1379
PVX_080260	191
PVX_080265	739
PVX_080270	2718
PVX_080275	133
PVX_080280	546
PVX_080285	166
PVX_080290	123
PVX_080295	324
PVX_080300	215
PVX_080305	207
PVX_080310	1542
PVX_080315	1240
PVX_080320	1006
PVX_080325	237
PVX_080330	241
PVX_080335	140
PVX_080340	1193
PVX_080345	271
PVX_080350	557
PVX_080355	1421
PVX_080360	239
PVX_080365	716
PVX_080370	304
PVX_080375	805
PVX_080380	1056
PVX_080385	314
PVX_080390	562
PVX_080395	494
PVX_080400	165
PVX_080405	260
PVX_080410	2396
PVX_080415	1346
PVX_080420	1366
PVX_080425	442
PVX_080430	358
PVX_080435	545
PVX_080440	151
PVX_080445	918
PVX_080450	327
PVX_080455	86
PVX_080460	464
PVX_080465	1385
PVX_080470	860
PVX_080475	604
PVX_080480	1779
PVX_080485	139
PVX_080490	416
PVX_080495	765
PVX_080500	360
PVX_080505	978
PVX_080510	1381
PVX_080515	237
PVX_080520	216
PVX_080525	1047
PVX_080530	690
PVX_080535	1048
PVX_080540	464
PVX_080545	251
PVX_080550	207
PVX_080555	731
PVX_080560	973
PVX_080565	123
PVX_080570	288
PVX_080575	245
PVX_080580	2347
PVX_080585	254
PVX_080590	271
PVX_080595	294
PVX_080600	1323
PVX_080605	257
PVX_080610	200
PVX_080615	865
PVX_080617	680
PVX_080620	219
PVX_080625	260
PVX_080630	659
PVX_080635	133
PVX_080640	119
PVX_080645	670
PVX_080650	622
PVX_080655	180
PVX_080657	198
PVX_080660	11448
PVX_080665	553
PVX_080670	1373
PVX_080675	936
PVX_080680	121
PVX_080685	171
PVX_080690	646
PVX_080700	363
PVX_081200	162
PVX_081205	454
PVX_081210	81
PVX_081215	679
PVX_081220	116
PVX_081225	266
PVX_081230	373
PVX_081235	739
PVX_081240	1095
PVX_081245	114
PVX_081250	1488
PVX_081255	193
PVX_081260	366
PVX_081265	447
PVX_081270	1508
PVX_081275	1548
PVX_081277	252
PVX_081280	138
PVX_081285	776
PVX_081290	234
PVX_081295	745
PVX_081300	569
PVX_081305	196
PVX_081307	144
PVX_081310	159
PVX_081315	168
PVX_081320	317
PVX_081325	267
PVX_081330	1087
PVX_081335	266
PVX_081340	379
PVX_081345	1087
PVX_081350	308
PVX_081355	217
PVX_081360	332
PVX_081365	2099
PVX_081370	710
PVX_081375	218
PVX_081380	226
PVX_081385	1119
PVX_081390	518
PVX_081395	3309
PVX_081400	1478
PVX_081405	178
PVX_081410	335
PVX_081415	477
PVX_081420	168
PVX_081425	618
PVX_081430	214
PVX_081435	1208
PVX_081440	292
PVX_081445	1157
PVX_081450	163
PVX_081455	1196
PVX_081460	215
PVX_081465	383
PVX_081470	684
PVX_081475	481
PVX_081480	843
PVX_081485	2485
PVX_081490	1268
PVX_081495	364
PVX_081498	140
PVX_081502	162
PVX_081505	588
PVX_081510	146
PVX_081515	571
PVX_081520	638
PVX_081525	1149
PVX_081530	282
PVX_081535	426
PVX_081540	3699
PVX_081550	495
PVX_081555	789
PVX_081560	159
PVX_081565	502
PVX_081570	379
PVX_081572	575
PVX_081575	1378
PVX_081580	1684
PVX_081585	1491
PVX_081590	719
PVX_081595	444
PVX_081600	1400
PVX_081605	265
PVX_081610	631
PVX_081615	520
PVX_081620	1264
PVX_081625	4519
PVX_081630	3000
PVX_081635	755
PVX_081640	169
PVX_081645	107
PVX_081650	528
PVX_081655	839
PVX_081660	898
PVX_081665	517
PVX_081670	807
PVX_081675	256
PVX_081680	719
PVX_081685	1008
PVX_081690	1051
PVX_081695	1678
PVX_081700	1943
PVX_081705	329
PVX_081707	4975
PVX_081710	565
PVX_081715	246
PVX_081720	162
PVX_081722	131
PVX_081725	1796
PVX_081730	591
PVX_081740	422
PVX_081745	531
PVX_081750	103
PVX_081755	2591
PVX_081760	237
PVX_081765	892
PVX_081770	456
PVX_081775	815
PVX_081780	163
PVX_081785	756
PVX_081790	97
PVX_081792	5031
PVX_081795	110
PVX_081800	901
PVX_081805	902
PVX_081810	1311
PVX_081815	158
PVX_081820	3119
PVX_081825	267
PVX_081830	495
PVX_081832	920
PVX_081835	733
PVX_081840	420
PVX_081845	347
PVX_081847	356
PVX_081850	608
PVX_082350	2280
PVX_082355	270
PVX_082360	2601
PVX_082365	371
PVX_082370	437
PVX_082375	1002
PVX_082380	382
PVX_082385	306
PVX_082390	393
PVX_082395	1946
PVX_082400	1978
PVX_082405	317
PVX_082410	533
PVX_082415	697
PVX_082420	2494
PVX_082425	478
PVX_082430	475
PVX_082435	1039
PVX_082437	680
PVX_082440	206
PVX_082445	226
PVX_082450	249
PVX_082455	254
PVX_082460	284
PVX_082465	741
PVX_082470	456
PVX_082475	625
PVX_082480	663
PVX_082485	522
PVX_082490	1185
PVX_082495	385
PVX_082500	184
PVX_082505	482
PVX_082510	650
PVX_082515	228
PVX_082520	862
PVX_082525	139
PVX_082530	281
PVX_082535	513
PVX_082540	1034
PVX_082545	172
PVX_082550	808
PVX_082555	228
PVX_082560	492
PVX_082565	489
PVX_082570	247
PVX_082575	1206
PVX_082580	259
PVX_082585	693
PVX_082590	1649
PVX_082595	214
PVX_082600	236
PVX_082605	339
PVX_082610	1175
PVX_082615	164
PVX_082620	302
PVX_082625	1256
PVX_082630	456
PVX_082635	1009
PVX_082640	522
PVX_082645	377
PVX_082650	453
PVX_082655	387
PVX_082660	176
PVX_082665	372
PVX_082670	411
PVX_082675	453
PVX_082680	384
PVX_082685	388
PVX_082690	94
PVX_082695	311
PVX_082700	420
PVX_082710	387
PVX_082715	499
PVX_082720	422
PVX_082725	1460
PVX_082730	670
PVX_082735	556
PVX_082740	459
PVX_082742	160
PVX_082745	386
PVX_082750	378
PVX_082755	282
PVX_082760	91
PVX_082765	139
PVX_082770	378
PVX_082775	645
PVX_082780	988
PVX_082785	305
PVX_082790	1111
PVX_082795	881
PVX_082800	635
PVX_082810	2137
PVX_082815	614
PVX_082820	563
PVX_082825	258
PVX_082830	531
PVX_082835	513
PVX_082840	231
PVX_082845	411
PVX_082850	454
PVX_082855	718
PVX_082860	857
PVX_082865	652
PVX_082870	140
PVX_082875	571
PVX_082880	897
PVX_082885	285
PVX_082890	154
PVX_082895	109
PVX_082900	472
PVX_082905	1675
PVX_082910	76
PVX_082915	815
PVX_082920	1369
PVX_082925	281
PVX_082930	59
PVX_082935	952
PVX_082937	365
PVX_082938	1181
PVX_082945	566
PVX_082950	229
PVX_082955	105
PVX_082960	626
PVX_082965	184
PVX_082970	187
PVX_082975	507
PVX_082980	751
PVX_082985	104
PVX_082990	442
PVX_082995	248
PVX_083000	350
PVX_083005	907
PVX_083010	894
PVX_083015	271
PVX_083020	384
PVX_083025	241
PVX_083030	817
PVX_083032	58
PVX_083035	599
PVX_083040	3849
PVX_083045	264
PVX_083050	323
PVX_083055	498
PVX_083060	908
PVX_083065	1529
PVX_083070	311
PVX_083075	536
PVX_083080	712
PVX_083085	7255
PVX_083090	644
PVX_083095	812
PVX_083100	843
PVX_083105	928
PVX_083110	1787
PVX_083115	539
PVX_083120	278
PVX_083125	442
PVX_083130	1162
PVX_083135	372
PVX_083140	1582
PVX_083150	322
PVX_083155	157
PVX_083160	557
PVX_083165	86
PVX_083170	1564
PVX_083175	262
PVX_083180	395
PVX_083185	469
PVX_083190	1083
PVX_083195	216
PVX_083200	701
PVX_083205	472
PVX_083210	168
PVX_083215	207
PVX_083220	5553
PVX_083225	608
PVX_083230	221
PVX_083235	450
PVX_083240	433
PVX_083245	198
PVX_083250	363
PVX_083255	666
PVX_083260	416
PVX_083262	222
PVX_083265	160
PVX_083270	373
PVX_083275	277
PVX_083280	606
PVX_083285	310
PVX_083290	1748
PVX_083295	1215
PVX_083300	224
PVX_083305	218
PVX_083310	1389
PVX_083315	3459
PVX_083320	348
PVX_083325	379
PVX_083330	720
PVX_083335	1669
PVX_083340	119
PVX_083345	476
PVX_083350	203
PVX_083355	787
PVX_083360	1736
PVX_083365	245
PVX_083370	2735
PVX_083375	316
PVX_083380	243
PVX_083385	417
PVX_083390	182
PVX_083395	270
PVX_083400	585
PVX_083405	94
PVX_083410	340
PVX_083415	585
PVX_083420	1285
PVX_083425	256
PVX_083430	410
PVX_083435	281
PVX_083440	660
PVX_083445	932
PVX_083450	156
PVX_083455	1408
PVX_083460	469
PVX_083465	199
PVX_083470	501
PVX_083475	1263
PVX_083480	173
PVX_083485	429
PVX_083490	1802
PVX_083495	998
PVX_083500	466
PVX_083505	573
PVX_083510	1518
PVX_083515	209
PVX_083520	423
PVX_083530	2310
PVX_083535	857
PVX_083545	583
PVX_083550	612
PVX_083555	142
PVX_083560	312
PVX_083565	281
PVX_083570	300
PVX_083575	493
PVX_083580	626
PVX_083585	548
PVX_083590	452
PVX_084090	117
PVX_084095	420
PVX_084100	495
PVX_084105	368
PVX_084110	431
PVX_084115	211
PVX_084120	251
PVX_084125	844
PVX_084130	380
PVX_084135	323
PVX_084160	5639
PVX_084165	226
PVX_084170	1039
PVX_084175	2019
PVX_084180	438
PVX_084185	90
PVX_084190	107
PVX_084195	1162
PVX_084200	186
PVX_084205	103
PVX_084210	805
PVX_084215	948
PVX_084220	560
PVX_084225	174
PVX_084230	348
PVX_084235	147
PVX_084240	161
PVX_084245	849
PVX_084250	554
PVX_084255	161
PVX_084260	350
PVX_084265	284
PVX_084270	386
PVX_084275	120
PVX_084277	126
PVX_084280	862
PVX_084285	562
PVX_084290	301
PVX_084295	322
PVX_084300	910
PVX_084305	1754
PVX_084310	334
PVX_084315	329
PVX_084320	56
PVX_084325	2903
PVX_084330	1193
PVX_084335	301
PVX_084340	444
PVX_084345	963
PVX_084350	2602
PVX_084355	337
PVX_084360	558
PVX_084365	1427
PVX_084370	509
PVX_084375	698
PVX_084380	844
PVX_084385	2546
PVX_084390	937
PVX_084395	1425
PVX_084400	112
PVX_084405	50
PVX_084410	370
PVX_084415	182
PVX_084417	577
PVX_084420	373
PVX_084425	955
PVX_084430	391
PVX_084435	165
PVX_084440	4216
PVX_084445	3294
PVX_084450	159
PVX_084455	1539
PVX_084460	1435
PVX_084462	75
PVX_084465	426
PVX_084470	939
PVX_084475	1466
PVX_084480	176
PVX_084485	942
PVX_084490	107
PVX_084495	1561
PVX_084500	694
PVX_084505	1005
PVX_084510	449
PVX_084515	225
PVX_084519	189
PVX_084521	918
PVX_084525	347
PVX_084530	4126
PVX_084535	319
PVX_084540	1015
PVX_084545	203
PVX_084550	453
PVX_084555	1043
PVX_084560	457
PVX_084565	1411
PVX_084570	488
PVX_084575	446
PVX_084580	1677
PVX_084585	235
PVX_084590	1540
PVX_084595	1342
PVX_084600	245
PVX_084605	413
PVX_084610	2857
PVX_084615	758
PVX_084620	381
PVX_084625	1355
PVX_084630	201
PVX_084635	548
PVX_084640	242
PVX_084645	677
PVX_084650	421
PVX_084655	185
PVX_084660	994
PVX_084665	612
PVX_084670	265
PVX_084675	679
PVX_084680	237
PVX_084685	848
PVX_084687	164
PVX_084690	576
PVX_084695	201
PVX_084698	249
PVX_084702	873
PVX_084705	854
PVX_084710	417
PVX_084715	996
PVX_084720	908
PVX_084725	2668
PVX_084730	1704
PVX_084735	595
PVX_084740	310
PVX_084745	499
PVX_084750	866
PVX_084755	1747
PVX_084760	243
PVX_084765	191
PVX_084770	3060
PVX_084775	382
PVX_084780	344
PVX_084785	428
PVX_084790	336
PVX_084795	254
PVX_084800	162
PVX_084805	555
PVX_084810	7326
PVX_084815	288
PVX_084820	559
PVX_084825	149
PVX_084830	413
PVX_084835	257
PVX_084837	2245
PVX_084840	2243
PVX_084845	1859
PVX_084850	101
PVX_084855	1502
PVX_084860	5654
PVX_084870	509
PVX_084875	1127
PVX_084885	1059
PVX_084895	55
PVX_084900	237
PVX_084905	639
PVX_084910	224
PVX_084915	1221
PVX_084920	484
PVX_084925	1499
PVX_084930	1638
PVX_084935	1655
PVX_084940	289
PVX_084945	446
PVX_084950	768
PVX_084955	170
PVX_084960	462
PVX_084965	754
PVX_084970	936
PVX_084975	769
PVX_084980	895
PVX_084985	355
PVX_084990	256
PVX_084995	172
PVX_085000	268
PVX_085005	511
PVX_085010	798
PVX_085015	391
PVX_085020	628
PVX_085025	2230
PVX_085030	723
PVX_085035	345
PVX_085040	391
PVX_085045	1282
PVX_085050	1311
PVX_085055	368
PVX_085060	209
PVX_085065	690
PVX_085070	2316
PVX_085080	378
PVX_085085	853
PVX_085090	597
PVX_085095	250
PVX_085100	1120
PVX_085105	334
PVX_085110	341
PVX_085115	300
PVX_085120	2270
PVX_085125	379
PVX_085130	877
PVX_085135	646
PVX_085140	415
PVX_085145	281
PVX_085150	246
PVX_085152	63
PVX_085155	483
PVX_085160	810
PVX_085165	526
PVX_085170	1480
PVX_085175	134
PVX_085180	1960
PVX_085185	1138
PVX_085190	88
PVX_085195	2105
PVX_085200	1190
PVX_085203	1370
PVX_085205	695
PVX_085209	148
PVX_085211	610
PVX_085215	400
PVX_085220	174
PVX_085225	161
PVX_085230	385
PVX_085235	794
PVX_085240	409
PVX_085245	1293
PVX_085250	186
PVX_085255	1030
PVX_085260	313
PVX_085265	426
PVX_085270	283
PVX_085275	295
PVX_085290	1446
PVX_085295	1484
PVX_085300	284
PVX_085305	1115
PVX_085310	1478
PVX_085315	956
PVX_085320	456
PVX_085325	708
PVX_085330	518
PVX_085335	515
PVX_085340	493
PVX_085345	1004
PVX_085350	488
PVX_085355	520
PVX_085360	1629
PVX_085365	383
PVX_085370	311
PVX_085375	375
PVX_085380	95
PVX_085385	161
PVX_085390	392
PVX_085395	702
PVX_085405	110
PVX_085410	292
PVX_085415	885
PVX_085420	105
PVX_085425	880
PVX_085430	173
PVX_085435	452
PVX_085440	257
PVX_085445	1043
PVX_085450	545
PVX_085455	1021
PVX_085460	842
PVX_085465	245
PVX_085470	1197
PVX_085475	1597
PVX_085480	479
PVX_085485	607
PVX_085490	563
PVX_085495	490
PVX_085500	504
PVX_085505	211
PVX_085510	2081
PVX_085515	205
PVX_085520	661
PVX_085525	1019
PVX_085530	1207
PVX_085535	877
PVX_085540	136
PVX_085545	166
PVX_085550	3546
PVX_085555	281
PVX_085560	144
PVX_085565	972
PVX_085567	228
PVX_085570	4600
PVX_085575	478
PVX_085580	3335
PVX_085585	1000
PVX_085590	4730
PVX_085595	316
PVX_085600	355
PVX_085605	147
PVX_085610	677
PVX_085615	137
PVX_085620	3031
PVX_085625	470
PVX_085630	653
PVX_085635	394
PVX_085640	1917
PVX_085645	889
PVX_085650	220
PVX_085655	162
PVX_085660	417
PVX_085665	571
PVX_085670	1087
PVX_085675	1111
PVX_085680	1595
PVX_085685	335
PVX_085690	97
PVX_085695	559
PVX_085700	343
PVX_085705	1017
PVX_085710	201
PVX_085715	1210
PVX_085720	502
PVX_085725	2408
PVX_085730	304
PVX_085735	219
PVX_085740	349
PVX_085745	787
PVX_085750	253
PVX_085755	381
PVX_085760	479
PVX_085765	1280
PVX_085770	651
PVX_085775	351
PVX_085780	604
PVX_085785	74
PVX_085790	422
PVX_085795	502
PVX_085800	440
PVX_085810	301
PVX_085815	410
PVX_085820	1186
PVX_085825	455
PVX_085830	376
PVX_085835	2740
PVX_085840	125
PVX_085845	799
PVX_085850	922
PVX_085855	364
PVX_085860	302
PVX_085865	454
PVX_085870	548
PVX_085875	570
PVX_085877	906
PVX_085880	1860
PVX_085885	519
PVX_085890	822
PVX_085895	373
PVX_085900	2154
PVX_085905	646
PVX_085910	172
PVX_085915	343
PVX_085920	465
PVX_085925	129
PVX_085930	640
PVX_085935	4108
PVX_085940	856
PVX_085945	314
PVX_085950	293
PVX_085955	637
PVX_085960	507
PVX_085965	791
PVX_085970	1265
PVX_085975	613
PVX_085977	1298
PVX_085980	262
PVX_085985	396
PVX_085990	219
PVX_085995	1122
PVX_086000	505
PVX_086005	340
PVX_086010	308
PVX_086015	6648
PVX_086020	221
PVX_086022	166
PVX_086025	1103
PVX_086030	204
PVX_086035	1561
PVX_086040	450
PVX_086045	408
PVX_086050	2064
PVX_086055	128
PVX_086060	213
PVX_086065	663
PVX_086070	291
PVX_086075	341
PVX_086080	1306
PVX_086085	363
PVX_086090	284
PVX_086095	169
PVX_086100	1222
PVX_086105	1456
PVX_086110	608
PVX_086115	588
PVX_086120	2637
PVX_086125	1158
PVX_086130	119
PVX_086135	2427
PVX_086140	1020
PVX_086145	963
PVX_086150	739
PVX_086155	349
PVX_086160	517
PVX_086165	1486
PVX_086170	958
PVX_086175	189
PVX_086180	975
PVX_086185	756
PVX_086190	321
PVX_086195	865
PVX_086200	386
PVX_086205	889
PVX_086210	458
PVX_086215	179
PVX_086220	165
PVX_086225	132
PVX_086230	117
PVX_086235	171
PVX_086240	298
PVX_086245	1556
PVX_086250	362
PVX_086255	118
PVX_086260	270
PVX_086265	643
PVX_086268	1263
PVX_086272	358
PVX_086275	1860
PVX_086280	448
PVX_086285	695
PVX_086290	1703
PVX_086295	661
PVX_086305	149
PVX_086310	548
PVX_086315	615
PVX_086320	187
PVX_086325	788
PVX_086330	505
PVX_086335	438
PVX_086340	441
PVX_086345	263
PVX_086350	397
PVX_086845	346
PVX_086850	245
PVX_086855	721
PVX_086860	498
PVX_086863	333
PVX_086865	863
PVX_086875	339
PVX_086880	597
PVX_086890	864
PVX_086893	426
PVX_086895	602
PVX_086900	1184
PVX_086903	354
PVX_086905	502
PVX_086910	324
PVX_086915	187
PVX_086920	282
PVX_086925	571
PVX_086930	1343
PVX_086935	216
PVX_086940	994
PVX_086945	404
PVX_086950	855
PVX_086955	121
PVX_086960	1006
PVX_086962	72
PVX_086965	192
PVX_086970	523
PVX_086975	341
PVX_086980	455
PVX_086985	204
PVX_086990	235
PVX_086995	219
PVX_087000	170
PVX_087005	150
PVX_087010	1041
PVX_087015	620
PVX_087020	330
PVX_087025	668
PVX_087030	213
PVX_087035	467
PVX_087040	1301
PVX_087042	327
PVX_087044	872
PVX_087045	226
PVX_087050	726
PVX_087055	721
PVX_087060	208
PVX_087065	1386
PVX_087070	976
PVX_087075	243
PVX_087080	525
PVX_087085	446
PVX_087090	554
PVX_087095	173
PVX_087105	1190
PVX_087107	103
PVX_087110	270
PVX_087115	282
PVX_087120	678
PVX_087125	254
PVX_087130	212
PVX_087135	312
PVX_087140	460
PVX_087143	231
PVX_087145	890
PVX_087150	91
PVX_087155	833
PVX_087160	191
PVX_087165	471
PVX_087670	114
PVX_087675	110
PVX_087680	650
PVX_087685	107
PVX_087690	1832
PVX_087695	178
PVX_087700	1327
PVX_087705	143
PVX_087710	645
PVX_087715	2329
PVX_087720	262
PVX_087725	204
PVX_087730	1082
PVX_087735	4034
PVX_087740	3002
PVX_087745	3475
PVX_087750	1116
PVX_087755	2004
PVX_087760	805
PVX_087765	1251
PVX_087775	3825
PVX_087780	1321
PVX_087785	1270
PVX_087790	334
PVX_087795	1137
PVX_087800	807
PVX_087802	1322
PVX_087805	862
PVX_087810	832
PVX_087815	2754
PVX_087820	1051
PVX_087825	54
PVX_087830	208
PVX_087835	165
PVX_087840	1249
PVX_087845	1522
PVX_087851	62
PVX_087855	162
PVX_087860	92
PVX_087865	1954
PVX_087870	597
PVX_087875	905
PVX_087880	1918
PVX_087885	730
PVX_087895	665
PVX_087900	1360
PVX_087905	325
PVX_087910	1098
PVX_087915	1055
PVX_087920	259
PVX_087925	798
PVX_087930	111
PVX_087935	69
PVX_087940	965
PVX_087945	234
PVX_087950	748
PVX_087955	920
PVX_087960	252
PVX_087965	214
PVX_087970	887
PVX_087975	318
PVX_087980	424
PVX_087985	1076
PVX_087990	333
PVX_087995	2443
PVX_088000	1271
PVX_088005	149
PVX_088007	1146
PVX_088010	754
PVX_088015	384
PVX_088020	70
PVX_088025	2312
PVX_088035	3083
PVX_088040	539
PVX_088045	1786
PVX_088050	204
PVX_088055	446
PVX_088060	286
PVX_088065	150
PVX_088070	280
PVX_088075	342
PVX_088080	296
PVX_088085	1089
PVX_088090	182
PVX_088095	864
PVX_088100	161
PVX_088105	773
PVX_088110	686
PVX_088115	290
PVX_088120	240
PVX_088125	545
PVX_088130	1422
PVX_088140	1120
PVX_088145	380
PVX_088150	482
PVX_088155	1003
PVX_088165	1392
PVX_088170	260
PVX_088175	208
PVX_088180	201
PVX_088185	414
PVX_088190	1266
PVX_088195	221
PVX_088200	520
PVX_088205	982
PVX_088210	468
PVX_088215	2080
PVX_088220	794
PVX_088225	843
PVX_088230	186
PVX_088235	1696
PVX_088240	1050
PVX_088245	498
PVX_088250	988
PVX_088254	275
PVX_088256	432
PVX_088265	1415
PVX_088270	313
PVX_088275	1150
PVX_088280	216
PVX_088775	328
PVX_088780	491
PVX_088790	801
PVX_088795	449
PVX_088797	248
PVX_088798	400
PVX_088800	358
PVX_088805	868
PVX_088810	358
PVX_088815	375
PVX_088820	316
PVX_088825	444
PVX_088830	556
PVX_088835	197
PVX_088840	394
PVX_088845	406
PVX_088850	457
PVX_088855	172
PVX_088860	412
PVX_088865	131
PVX_088870	172
PVX_088875	2648
PVX_088880	474
PVX_088885	95
PVX_088890	272
PVX_088895	216
PVX_088905	1637
PVX_088907	191
PVX_088910	771
PVX_088915	1044
PVX_088920	497
PVX_088930	342
PVX_088935	453
PVX_088940	771
PVX_088945	1311
PVX_088950	890
PVX_088955	268
PVX_088960	482
PVX_088965	2033
PVX_088970	780
PVX_088975	1582
PVX_088985	323
PVX_088990	211
PVX_088995	932
PVX_089000	1200
PVX_089010	1164
PVX_089015	1181
PVX_089020	689
PVX_089025	322
PVX_089030	344
PVX_089035	1275
PVX_089040	315
PVX_089045	498
PVX_089050	709
PVX_089055	8564
PVX_089060	942
PVX_089065	646
PVX_089070	431
PVX_089075	298
PVX_089080	85
PVX_089085	682
PVX_089087	119
PVX_089090	159
PVX_089095	178
PVX_089105	185
PVX_089110	1910
PVX_089115	1037
PVX_089120	1338
PVX_089125	616
PVX_089130	242
PVX_089135	373
PVX_089140	537
PVX_089145	747
PVX_089150	1115
PVX_089155	414
PVX_089160	805
PVX_089165	318
PVX_089170	691
PVX_089175	75
PVX_089180	442
PVX_089185	628
PVX_089195	512
PVX_089200	1521
PVX_089205	292
PVX_089210	227
PVX_089215	1171
PVX_089220	1053
PVX_089225	324
PVX_089230	695
PVX_089235	759
PVX_089240	198
PVX_089245	493
PVX_089250	83
PVX_089255	1445
PVX_089260	232
PVX_089265	535
PVX_089270	107
PVX_089275	79
PVX_089280	136
PVX_089285	562
PVX_089290	231
PVX_089292	130
PVX_089295	809
PVX_089300	218
PVX_089305	800
PVX_089310	519
PVX_089315	1499
PVX_089320	796
PVX_089325	1059
PVX_089330	455
PVX_089335	730
PVX_089340	470
PVX_089345	538
PVX_089355	683
PVX_089360	336
PVX_089365	1795
PVX_089370	91
PVX_089375	1457
PVX_089380	554
PVX_089385	342
PVX_089390	396
PVX_089395	705
PVX_089400	914
PVX_089405	662
PVX_089410	291
PVX_089415	1308
PVX_089425	690
PVX_089430	347
PVX_089435	536
PVX_089440	50
PVX_089445	384
PVX_089450	348
PVX_089455	413
PVX_089460	217
PVX_089465	454
PVX_089467	288
PVX_089470	324
PVX_089473	308
PVX_089475	784
PVX_089480	1102
PVX_089485	301
PVX_089490	215
PVX_089495	193
PVX_089500	639
PVX_089505	262
PVX_089510	521
PVX_089515	430
PVX_089520	99
PVX_089525	54
PVX_089530	1158
PVX_089535	1038
PVX_089540	185
PVX_089542	542
PVX_089545	933
PVX_089550	707
PVX_089555	761
PVX_089560	406
PVX_089565	259
PVX_089570	347
PVX_089575	138
PVX_089580	1051
PVX_089585	171
PVX_089590	275
PVX_089592	864
PVX_089595	212
PVX_089600	198
PVX_089605	458
PVX_089610	658
PVX_089615	1407
PVX_089620	392
PVX_089625	269
PVX_089630	510
PVX_089632	166
[truncated: 3,533 more rows]

## Sheet: All Py17XNL proteins
[Gene ID]	[Protein Length]
PY00001	301
PY00002	24
PY00003	628
PY00004	209
PY00005	112
PY00006	125
PY00007	1345
PY00008	697
PY00009	77
PY00010	75
PY00011	7
PY00012	218
PY00013	585
PY00014	62
PY00015	274
PY00016	287
PY00017	354
PY00018	611
PY00019	551
PY00020	476
PY00021	485
PY00022	617
PY00023	202
PY00024	490
PY00025	356
PY00026	1381
PY00027	323
PY00028	178
PY00029	1913
PY00030	774
PY00031	490
PY00032	1180
PY00033	656
PY00034	88
PY00035	148
PY00036	180
PY00037	656
PY00038	367
PY00039	22
PY00040	5229
PY00041	166
PY00042	433
PY00043	156
PY00044	147
PY00045	832
PY00046	193
PY00047	273
PY00048	212
PY00049	325
PY00050	358
PY00051	27
PY00052	1697
PY00053	1096
PY00054	259
PY00055	315
PY00056	34
PY00057	43
PY00058	269
PY00059	64
PY00060	59
PY00061	440
PY00062	1003
PY00063	608
PY00064	1991
PY00065	222
PY00066	1976
PY00067	487
PY00068	66
PY00069	1072
PY00070	958
PY00071	2736
PY00072	3663
PY00073	323
PY00074	2207
PY00075	89
PY00076	3143
PY00077	1090
PY00078	5174
PY00079	373
PY00080	391
PY00081	176
PY00082	571
PY00083	73
PY00084	273
PY00085	298
PY00086	291
PY00087	29
PY00088	152
PY00089	303
PY00090	282
PY00091	17
PY00092	1841
PY00093	326
PY00094	2999
PY00095	1328
PY00096	514
PY00097	23
PY00098	301
PY00099	303
PY00100	248
PY00101	690
PY00102	738
PY00103	42
PY00104	414
PY00105	890
PY00106	246
PY00107	85
PY00108	37
PY00109	520
PY00110	511
PY00111	87
PY00112	204
PY00113	197
PY00114	412
PY00115	579
PY00116	441
PY00117	807
PY00118	187
PY00119	412
PY00120	186
PY00121	519
PY00122	149
PY00123	690
PY00124	380
PY00125	784
PY00126	155
PY00127	82
PY00128	1725
PY00129	1287
PY00130	289
PY00131	458
PY00132	206
PY00133	795
PY00134	69
PY00135	102
PY00136	800
PY00137	259
PY00138	1092
PY00139	919
PY00140	257
PY00141	1430
PY00142	649
PY00143	608
PY00144	263
PY00145	65
PY00146	124
PY00147	94
PY00148	376
PY00149	238
PY00150	4562
PY00151	25
PY00152	204
PY00153	869
PY00154	1108
PY00155	1126
PY00156	1088
PY00157	518
PY00158	317
PY00159	1023
PY00160	554
PY00161	553
PY00162	995
PY00163	1813
PY00164	565
PY00165	588
PY00166	122
PY00167	28
PY00168	280
PY00169	184
PY00170	574
PY00171	297
PY00172	30
PY00173	313
PY00174	31
PY00175	316
PY00176	25
PY00177	281
PY00178	722
PY00179	228
PY00180	71
PY00181	995
PY00182	99
PY00183	1326
PY00184	651
PY00185	137
PY00186	108
PY00187	944
PY00188	151
PY00189	159
PY00190	492
PY00191	102
PY00192	164
PY00193	268
PY00194	1231
PY00195	830
PY00196	245
PY00197	360
PY00198	1599
PY00199	226
PY00200	439
PY00201	476
PY00202	255
PY00203	1097
PY00204	224
PY00205	175
PY00206	1146
PY00207	1837
PY00208	148
PY00209	592
PY00210	362
PY00211	286
PY00212	42
PY00213	307
PY00214	25
PY00215	483
PY00216	499
PY00217	312
PY00218	307
PY00219	468
PY00220	1211
PY00221	96
PY00222	1062
PY00223	216
PY00224	50
PY00225	297
PY00226	815
PY00227	291
PY00228	450
PY00229	220
PY00230	328
PY00231	84
PY00232	458
PY00233	45
PY00234	2072
PY00235	276
PY00236	368
PY00237	286
PY00238	296
PY00239	39
PY00240	567
PY00241	53
PY00242	124
PY00243	1003
PY00244	534
PY00245	1421
PY00246	467
PY00247	899
PY00248	1232
PY00249	33
PY00250	1456
PY00251	1026
PY00252	857
PY00253	775
PY00254	215
PY00255	35
PY00256	217
PY00257	349
PY00258	282
PY00259	934
PY00260	23
PY00261	1583
PY00262	300
PY00263	147
PY00264	710
PY00265	393
PY00266	683
PY00267	245
PY00268	320
PY00269	26
PY00270	123
PY00271	96
PY00272	290
PY00273	117
PY00274	198
PY00275	380
PY00276	49
PY00277	260
PY00278	299
PY00279	314
PY00280	16
PY00281	289
PY00282	54
PY00283	290
PY00284	362
PY00285	272
PY00286	26
PY00287	1089
PY00288	1532
PY00289	425
PY00290	987
PY00291	1204
PY00292	1132
PY00293	1223
PY00294	314
PY00295	362
PY00296	1104
PY00297	273
PY00298	25
PY00299	7
PY00300	305
PY00301	320
PY00302	26
PY00303	327
PY00304	26
PY00305	321
PY00306	18
PY00307	211
PY00308	338
PY00309	18
PY00310	167
PY00311	23
PY00312	24
PY00313	9
PY00314	9
PY00315	16
PY00316	10
PY00317	150
PY00318	68
PY00319	914
PY00320	137
PY00321	248
PY00322	60
PY00323	323
PY00324	525
PY00325	842
PY00326	497
PY00327	45
PY00328	372
PY00329	50
PY00330	64
PY00331	2747
PY00332	195
PY00333	294
PY00334	1686
PY00335	856
PY00336	206
PY00337	3084
PY00338	470
PY00339	307
PY00340	931
PY00341	28
PY00342	53
PY00343	576
PY00344	142
PY00345	869
PY00346	48
PY00347	85
PY00348	1194
PY00349	1599
PY00350	302
PY00351	328
PY00352	301
PY00353	22
PY00354	759
PY00355	436
PY00356	411
PY00357	1095
PY00358	321
PY00359	674
PY00360	609
PY00361	443
PY00362	443
PY00363	560
PY00364	121
PY00365	1035
PY00366	13
PY00367	10
PY00368	20
PY00369	197
PY00370	12
PY00371	15
PY00372	94
PY00373	10
PY00374	53
PY00375	20
PY00376	82
PY00377	11
PY00378	284
PY00379	36
PY00380	287
PY00381	434
PY00382	210
PY00383	859
PY00384	31
PY00385	569
PY00386	1058
PY00387	367
PY00388	270
PY00389	341
PY00390	266
PY00391	287
PY00392	289
PY00393	26
PY00394	38
PY00395	552
PY00396	112
PY00397	174
PY00398	447
PY00399	247
PY00400	326
PY00401	54
PY00402	153
PY00403	725
PY00404	155
PY00405	376
PY00406	544
PY00407	335
PY00408	150
PY00409	204
PY00410	1510
PY00411	319
PY00412	2165
PY00413	275
PY00414	195
PY00415	577
PY00416	3171
PY00417	324
PY00418	149
PY00419	531
PY00420	648
PY00421	139
PY00422	226
PY00423	1351
PY00424	128
PY00425	740
PY00426	910
PY00427	328
PY00428	253
PY00429	267
PY00430	27
PY00431	979
PY00432	445
PY00433	1623
PY00434	463
PY00435	13
PY00436	141
PY00437	36
PY00438	1
PY00439	251
PY00440	65
PY00441	343
PY00442	689
PY00443	462
PY00444	456
PY00445	1162
PY00446	540
PY00447	416
PY00448	308
PY00449	540
PY00450	867
PY00451	730
PY00452	321
PY00453	106
PY00454	727
PY00455	999
PY00456	2050
PY00457	300
PY00458	683
PY00459	143
PY00460	583
PY00461	832
PY00462	55
PY00463	323
PY00464	744
PY00465	210
PY00466	140
PY00467	643
PY00468	173
PY00469	255
PY00470	183
PY00471	494
PY00472	634
PY00473	175
PY00474	343
PY00475	411
PY00476	112
PY00477	44
PY00478	464
PY00479	2111
PY00480	160
PY00481	327
PY00482	702
PY00483	112
PY00484	101
PY00485	280
PY00486	316
PY00487	909
PY00488	314
PY00489	37
PY00490	278
PY00491	290
PY00492	31
PY00493	346
PY00494	299
PY00495	176
PY00496	136
PY00497	123
PY00498	321
PY00499	25
PY00500	308
PY00501	1249
PY00502	175
PY00503	465
PY00504	602
PY00505	192
PY00506	797
PY00507	59
PY00508	214
PY00509	68
PY00510	35
PY00511	465
PY00512	1386
PY00513	1007
PY00514	935
PY00515	1115
PY00516	291
PY00517	73
PY00518	1240
PY00519	138
PY00520	616
PY00521	183
PY00522	217
PY00523	227
PY00524	239
PY00525	227
PY00526	601
PY00527	390
PY00528	24
PY00529	870
PY00530	136
PY00531	126
PY00532	365
PY00533	1092
PY00534	559
PY00535	722
PY00536	220
PY00537	569
PY00538	1523
PY00539	279
PY00540	300
PY00541	416
PY00542	161
PY00543	316
PY00544	636
PY00545	279
PY00546	835
PY00547	165
PY00548	62
PY00549	971
PY00550	140
PY00551	234
PY00552	325
PY00553	30
PY00554	251
PY00555	20
PY00556	393
PY00557	240
PY00558	256
PY00559	269
PY00560	470
PY00561	585
PY00562	262
PY00563	203
PY00564	90
PY00565	1048
PY00566	185
PY00567	263
PY00568	88
PY00569	55
PY00570	253
PY00571	179
PY00572	441
PY00573	683
PY00574	378
PY00575	73
PY00576	252
PY00577	282
PY00578	265
PY00579	139
PY00580	288
PY00581	508
PY00582	808
PY00583	20
PY00584	1365
PY00585	118
PY00586	129
PY00587	547
PY00588	282
PY00589	1231
PY00590	276
PY00591	389
PY00592	469
PY00593	1647
PY00594	395
PY00595	327
PY00596	328
PY00597	3290
PY00598	566
PY00599	527
PY00600	377
PY00601	364
PY00602	679
PY00603	723
PY00604	102
PY00605	279
PY00606	124
PY00607	782
PY00608	494
PY00609	800
PY00610	300
PY00611	11
PY00612	288
PY00613	602
PY00614	369
PY00615	404
PY00616	440
PY00617	120
PY00618	586
PY00619	1547
PY00620	1783
PY00621	149
PY00622	608
PY00623	3759
PY00624	756
PY00625	55
PY00626	1919
PY00627	254
PY00628	930
PY00629	958
PY00630	30
PY00631	184
PY00632	102
PY00633	171
PY00634	5309
PY00635	313
PY00636	260
PY00637	2133
PY00638	491
PY00639	1616
PY00640	1282
PY00641	30
PY00642	335
PY00643	284
PY00644	380
PY00645	28
PY00646	610
PY00647	99
PY00648	818
PY00649	2757
PY00650	109
PY00651	79
PY00652	392
PY00653	612
PY00654	626
PY00655	124
PY00656	319
PY00657	450
PY00658	55
PY00659	315
PY00660	12
PY00661	278
PY00662	19
PY00663	1458
PY00664	65
PY00665	942
PY00666	286
PY00667	435
PY00668	738
PY00669	484
PY00670	766
PY00671	1116
PY00672	430
PY00673	544
PY00674	1409
PY00675	498
PY00676	772
PY00677	736
PY00678	2170
PY00679	1699
PY00680	615
PY00681	202
PY00682	35
PY00683	1791
PY00684	4805
PY00685	382
PY00686	995
PY00687	217
PY00688	606
PY00689	735
PY00690	67
PY00691	1411
PY00692	102
PY00693	202
PY00694	516
PY00695	701
PY00696	176
PY00697	145
PY00698	322
PY00699	354
PY00700	129
PY00701	61
PY00702	59
PY00703	645
PY00704	337
PY00705	133
PY00706	1390
PY00707	936
PY00708	227
PY00709	146
PY00710	162
PY00711	213
PY00712	285
PY00713	386
PY00714	762
PY00715	24
PY00716	64
PY00717	912
PY00718	995
PY00719	224
PY00720	225
PY00721	282
PY00722	508
PY00723	311
PY00724	379
PY00725	616
PY00726	56
PY00727	391
PY00728	37
PY00729	205
PY00730	173
PY00731	528
PY00732	570
PY00733	353
PY00734	368
PY00735	741
PY00736	46
PY00737	47
PY00738	1032
PY00739	834
PY00740	233
PY00741	344
PY00742	1515
PY00743	92
PY00744	728
PY00745	535
PY00746	891
PY00747	161
PY00748	748
PY00749	256
PY00750	29
PY00751	50
PY00752	130
PY00753	34
PY00754	586
PY00755	419
PY00756	300
PY00757	954
PY00758	1258
PY00759	280
PY00760	75
PY00761	2941
PY00762	1018
PY00763	222
PY00764	3604
PY00765	390
PY00766	75
PY00767	28
PY00768	447
PY00769	2235
PY00770	263
PY00771	65
PY00772	124
PY00773	94
PY00774	376
PY00775	489
PY00776	263
PY00777	65
PY00778	124
PY00779	94
PY00780	376
PY00781	192
PY00782	191
PY00783	472
PY00784	620
PY00785	55
PY00786	77
PY00787	43
PY00788	2485
PY00789	291
PY00790	503
PY00791	735
PY00792	256
PY00793	949
PY00794	777
PY00795	496
PY00796	1365
PY00797	149
PY00798	59
PY00799	298
PY00800	334
PY00801	2340
PY00802	680
PY00803	758
PY00804	296
PY00805	481
PY00806	256
PY00807	43
PY00808	452
PY00809	1110
PY00810	1163
PY00811	1583
PY00812	349
PY00813	29
PY00814	336
PY00815	297
PY00816	231
PY00817	285
PY00818	434
PY00819	532
PY00820	55
PY00821	666
PY00822	22
PY00823	319
PY00824	369
PY00825	735
PY00826	965
PY00827	180
PY00828	224
PY00829	58
PY00830	649
PY00831	50
PY00832	280
PY00833	1132
PY00834	1362
PY00835	1170
PY00836	882
PY00837	827
PY00838	882
PY00839	587
PY00840	99
PY00841	663
PY00842	279
PY00843	316
PY00844	14
PY00845	66
PY00846	147
PY00847	47
PY00848	33
PY00849	371
PY00850	23
PY00851	532
PY00852	434
PY00853	219
PY00854	337
PY00855	803
PY00856	161
PY00857	232
PY00858	472
PY00859	167
PY00860	152
PY00861	275
PY00862	38
PY00863	104
PY00864	203
PY00865	26
PY00866	57
PY00867	239
PY00868	70
PY00869	274
PY00870	26
PY00871	129
PY00872	516
PY00873	588
PY00874	13
PY00875	538
PY00876	184
PY00877	20
PY00878	340
PY00879	2118
PY00880	82
PY00881	185
PY00882	281
PY00883	26
PY00884	61
PY00885	280
PY00886	64
PY00887	27
PY00888	79
PY00889	76
PY00890	436
PY00891	772
PY00892	2341
PY00893	34
PY00894	291
PY00895	94
PY00896	662
PY00897	410
PY00898	1092
PY00899	505
PY00900	410
PY00901	382
PY00902	395
PY00903	36
PY00904	504
PY00905	180
PY00906	102
PY00907	1347
PY00908	505
PY00909	486
PY00910	317
PY00911	84
PY00912	774
PY00913	622
PY00914	179
PY00915	296
PY00916	924
PY00917	165
PY00918	664
PY00919	77
PY00920	412
PY00921	51
PY00922	33
PY00923	261
PY00924	421
PY00925	9
PY00926	471
PY00927	583
PY00928	356
PY00929	70
PY00930	360
PY00931	805
PY00932	735
PY00933	233
PY00934	249
PY00935	501
PY00936	38
PY00937	35
PY00938	357
PY00939	110
PY00940	201
PY00941	152
PY00942	1704
PY00943	118
PY00944	240
PY00945	1709
PY00946	179
PY00947	168
PY00948	186
PY00949	376
PY00950	319
PY00951	1083
PY00952	508
PY00953	156
PY00954	619
PY00955	93
PY00956	258
PY00957	360
PY00958	32
PY00959	5074
PY00960	491
PY00961	661
PY00962	446
PY00963	533
PY00964	197
PY00965	528
PY00966	330
PY00967	714
PY00968	1764
PY00969	107
PY00970	827
PY00971	160
PY00972	1351
PY00973	347
PY00974	155
PY00975	218
PY00976	1999
PY00977	713
PY00978	252
PY00979	188
PY00980	44
PY00981	935
PY00982	277
PY00983	161
PY00984	28
PY00985	203
PY00986	329
PY00987	168
PY00988	345
PY00989	308
PY00990	33
PY00991	29
PY00992	64
PY00993	221
PY00994	437
PY00995	171
PY00996	26
PY00997	300
PY00998	17
PY00999	118
PY01000	52
PY01001	419
PY01002	154
PY01003	170
PY01004	112
PY01005	34
PY01006	295
PY01007	289
PY01008	1566
PY01009	58
PY01010	427
PY01011	242
PY01012	219
PY01013	225
PY01014	674
PY01015	637
PY01016	402
PY01017	316
PY01018	467
PY01019	109
PY01020	442
PY01021	123
PY01022	133
PY01023	47
PY01024	488
PY01025	53
PY01026	512
PY01027	939
PY01028	858
PY01029	182
PY01030	845
PY01031	810
PY01032	488
PY01033	90
PY01034	1073
PY01035	918
PY01036	223
PY01037	2020
PY01038	57
PY01039	1947
PY01040	63
PY01041	113
PY01042	100
PY01043	513
PY01044	611
PY01045	1283
PY01046	1932
PY01047	349
PY01048	387
PY01049	134
PY01050	32
PY01051	93
PY01052	1
PY01053	27
PY01054	16
PY01055	5
PY01056	44
PY01057	53
PY01058	42
PY01059	128
PY01060	1157
PY01061	1153
PY01062	259
PY01063	1521
PY01064	88
PY01065	1883
PY01066	416
PY01067	490
PY01068	823
PY01069	122
PY01070	233
PY01071	1615
PY01072	351
PY01073	250
PY01074	155
PY01075	119
PY01076	220
PY01077	295
PY01078	277
PY01079	314
PY01080	295
PY01081	39
PY01082	26
PY01083	69
PY01084	1659
PY01085	2063
PY01086	1034
PY01087	1574
PY01088	32
PY01089	211
PY01090	134
PY01091	143
PY01092	168
PY01093	1424
PY01094	963
PY01095	683
PY01096	853
PY01097	25
PY01098	1866
PY01099	304
PY01100	293
PY01101	286
PY01102	6
PY01103	12
PY01104	20
PY01105	165
PY01106	1176
PY01107	10
PY01108	2237
PY01109	1996
PY01110	319
PY01111	316
PY01112	523
PY01113	354
PY01114	58
PY01115	1312
PY01116	718
PY01117	447
PY01118	224
PY01119	1141
PY01120	1529
PY01121	40
PY01122	1274
PY01123	1000
PY01124	122
PY01125	284
PY01126	53
PY01127	479
PY01128	365
PY01129	58
PY01130	110
PY01131	102
PY01132	173
PY01133	37
PY01134	677
PY01135	445
PY01136	727
PY01137	512
PY01138	329
PY01139	92
PY01140	773
PY01141	123
PY01142	143
PY01143	666
PY01144	178
PY01145	166
PY01146	177
PY01147	234
PY01148	906
PY01149	286
PY01150	1231
PY01151	350
PY01152	131
PY01153	512
PY01154	858
PY01155	453
PY01156	470
PY01157	1249
PY01158	1490
PY01159	58
PY01160	258
PY01161	268
PY01162	302
PY01163	4
PY01164	510
PY01165	140
PY01166	786
PY01167	144
PY01168	675
PY01169	333
PY01170	20
PY01171	786
PY01172	583
PY01173	1124
PY01174	309
PY01175	152
PY01176	146
PY01177	31
PY01178	40
PY01179	89
PY01180	1732
PY01181	136
PY01182	571
PY01183	913
PY01184	323
PY01185	2723
PY01186	141
PY01187	300
PY01188	269
PY01189	46
PY01190	223
PY01191	66
PY01192	299
PY01193	85
PY01194	2120
PY01195	189
PY01196	1210
PY01197	398
PY01198	796
PY01199	246
PY01200	1162
PY01201	1493
PY01202	415
PY01203	581
PY01204	540
PY01205	277
PY01206	54
PY01207	68
PY01208	436
PY01209	115
PY01210	22
PY01211	412
PY01212	323
PY01213	1622
PY01214	842
PY01215	436
PY01216	426
PY01217	644
PY01218	273
PY01219	97
PY01220	275
PY01221	29
PY01222	1225
PY01223	428
PY01224	245
PY01225	3195
PY01226	531
PY01227	667
PY01228	1013
PY01229	798
PY01230	28
PY01231	967
PY01232	817
PY01233	570
PY01234	3623
PY01235	432
PY01236	659
PY01237	37
PY01238	265
PY01239	674
PY01240	20
PY01241	172
PY01242	2033
PY01243	475
PY01244	283
PY01245	121
PY01246	361
PY01247	517
PY01248	101
PY01249	637
PY01250	1373
PY01251	703
PY01252	456
PY01253	101
PY01254	517
PY01255	120
PY01256	560
PY01257	746
PY01258	299
PY01259	184
PY01260	254
PY01261	172
PY01262	27
PY01263	243
PY01264	1203
PY01265	380
PY01266	651
PY01267	2156
PY01268	590
PY01269	339
PY01270	302
PY01271	1329
PY01272	1286
PY01273	347
PY01274	100
PY01275	207
PY01276	54
PY01277	77
PY01278	298
PY01279	831
PY01280	537
PY01281	527
PY01282	925
PY01283	124
PY01284	654
PY01285	369
PY01286	609
PY01287	1297
PY01288	247
PY01289	424
PY01290	861
PY01291	817
PY01292	2586
PY01293	208
PY01294	451
PY01295	641
PY01296	622
PY01297	426
PY01298	191
PY01299	101
PY01300	322
PY01301	465
PY01302	366
PY01303	328
PY01304	352
PY01305	30
PY01306	1593
PY01307	539
PY01308	153
PY01309	39
PY01310	126
PY01311	30
PY01312	113
PY01313	302
PY01314	147
PY01315	501
PY01316	407
PY01317	2329
PY01318	308
PY01319	30
PY01320	494
PY01321	1309
PY01322	693
PY01323	394
PY01324	447
PY01325	203
PY01326	81
PY01327	149
PY01328	539
PY01329	5432
PY01330	202
PY01331	274
PY01332	36
PY01333	288
PY01334	308
PY01335	509
PY01336	146
PY01337	525
PY01338	3644
PY01339	41
PY01340	480
PY01341	310
PY01342	40
PY01343	496
PY01344	74
PY01345	2808
PY01346	215
PY01347	92
PY01348	29
PY01349	1030
PY01350	108
PY01351	1103
PY01352	137
PY01353	1785
PY01354	49
PY01355	331
PY01356	41
PY01357	865
PY01358	31
PY01359	1191
PY01360	495
PY01361	380
PY01362	772
PY01363	226
PY01364	190
PY01365	2719
PY01366	830
PY01367	128
PY01368	453
PY01369	65
PY01370	814
PY01371	378
PY01372	723
PY01373	278
PY01374	542
PY01375	308
PY01376	338
PY01377	530
PY01378	569
PY01379	138
PY01380	138
PY01381	116
PY01382	132
PY01383	309
PY01384	30
PY01385	251
PY01386	294
PY01387	634
PY01388	240
PY01389	483
PY01390	243
PY01391	184
PY01392	37
PY01393	568
PY01394	330
PY01395	282
PY01396	264
PY01397	233
PY01398	702
PY01399	530
PY01400	448
PY01401	177
PY01402	869
PY01403	173
PY01404	251
PY01405	79
PY01406	288
PY01407	742
PY01408	483
PY01409	521
PY01410	403
PY01411	16
PY01412	2584
PY01413	37
PY01414	37
PY01415	225
PY01416	38
PY01417	321
PY01418	26
PY01419	269
PY01420	16
PY01421	21
PY01422	60
PY01423	38
PY01424	4
PY01425	15
PY01426	20
PY01427	118
PY01428	152
PY01429	22
PY01430	120
PY01431	655
PY01432	1264
PY01433	139
PY01434	815
PY01435	341
PY01436	235
PY01437	191
PY01438	1157
PY01439	4099
PY01440	2798
PY01441	294
PY01442	374
PY01443	306
PY01444	58
PY01445	114
PY01446	401
PY01447	1682
PY01448	1161
PY01449	38
PY01450	666
PY01451	78
PY01452	663
PY01453	25
PY01454	323
PY01455	38
PY01456	33
PY01457	90
PY01458	223
PY01459	531
PY01460	1047
PY01461	514
PY01462	185
PY01463	718
PY01464	70
PY01465	1389
PY01466	320
PY01467	496
PY01468	5054
PY01469	97
PY01470	772
PY01471	84
PY01472	811
PY01473	426
PY01474	938
PY01475	245
PY01476	2380
PY01477	404
PY01478	124
PY01479	403
PY01480	473
PY01481	321
PY01482	17
PY01483	262
PY01484	21
PY01485	307
PY01486	181
PY01487	62
PY01488	652
PY01489	97
PY01490	516
PY01491	408
PY01492	867
PY01493	358
PY01494	135
PY01495	467
PY01496	19
PY01497	75
PY01498	72
PY01499	1125
PY01500	548
PY01501	437
PY01502	114
PY01503	148
PY01504	94
PY01505	212
PY01506	179
PY01507	130
PY01508	163
PY01509	292
PY01510	15
PY01511	681
PY01512	253
PY01513	368
PY01514	1163
PY01515	332
PY01516	84
PY01517	149
PY01518	81
PY01519	10
PY01520	1768
PY01521	161
PY01522	48
PY01523	943
PY01524	51
PY01525	157
PY01526	971
PY01527	227
PY01528	28
PY01529	423
PY01530	414
PY01531	391
PY01532	464
PY01533	826
PY01534	886
PY01535	80
PY01536	21
PY01537	1022
PY01538	73
PY01539	600
PY01540	111
PY01541	278
PY01542	27
PY01543	1776
PY01544	190
PY01545	376
PY01546	428
PY01547	1034
PY01548	411
PY01549	411
PY01550	59
PY01551	228
PY01552	406
PY01553	62
PY01554	278
PY01555	392
PY01556	611
PY01557	1064
PY01558	848
PY01559	117
PY01560	201
PY01561	274
PY01562	242
PY01563	309
PY01564	52
PY01565	393
PY01566	348
PY01567	518
PY01568	78
PY01569	214
PY01570	166
PY01571	371
PY01572	806
PY01573	554
PY01574	597
PY01575	262
PY01576	61
PY01577	352
PY01578	315
PY01579	259
PY01580	1530
PY01581	557
PY01582	162
PY01583	1269
PY01584	113
PY01585	96
PY01586	231
PY01587	188
PY01588	48
PY01589	124
PY01590	116
PY01591	132
PY01592	251
PY01593	71
PY01594	318
PY01595	307
PY01596	34
PY01597	314
PY01598	334
PY01599	14
PY01600	49
PY01601	574
PY01602	252
PY01603	28
PY01604	39
PY01605	240
PY01606	999
PY01607	30
PY01608	988
PY01609	202
PY01610	422
PY01611	354
PY01612	247
PY01613	118
PY01614	176
PY01615	1647
PY01616	1189
PY01617	262
PY01618	417
PY01619	241
PY01620	716
PY01621	985
PY01622	886
PY01623	166
PY01624	879
PY01625	233
PY01626	1159
PY01627	200
PY01628	53
PY01629	382
PY01630	367
PY01631	1659
PY01632	650
PY01633	336
PY01634	921
PY01635	51
PY01636	117
PY01637	520
PY01638	462
PY01639	450
PY01640	98
PY01641	105
PY01642	77
PY01643	144
PY01644	973
PY01645	108
PY01646	112
PY01647	3283
PY01648	380
PY01649	283
PY01650	1115
PY01651	345
PY01652	53
PY01653	239
PY01654	373
PY01655	932
PY01656	160
PY01657	684
PY01658	507
PY01659	516
PY01660	566
PY01661	901
PY01662	43
PY01663	369
PY01664	826
PY01665	57
PY01666	407
PY01667	792
PY01668	199
PY01669	2958
PY01670	561
PY01671	209
PY01672	957
PY01673	65
PY01674	903
PY01675	503
PY01676	100
PY01677	207
PY01678	322
PY01679	41
PY01680	2626
PY01681	3231
PY01682	219
PY01683	450
PY01684	773
PY01685	32
PY01686	70
PY01687	171
PY01688	1651
PY01689	180
PY01690	198
PY01691	724
PY01692	353
PY01693	360
PY01694	44
PY01695	2911
PY01696	205
PY01697	74
PY01698	407
PY01699	336
PY01700	49
PY01701	63
PY01702	21
PY01703	29
PY01704	559
PY01705	1730
PY01706	307
PY01707	20
PY01708	721
PY01709	676
PY01710	103
PY01711	689
PY01712	572
PY01713	50
PY01714	153
PY01715	43
PY01716	142
PY01717	657
PY01718	300
PY01719	432
PY01720	326
PY01721	1442
PY01722	117
PY01723	300
PY01724	29
PY01725	1548
PY01726	187
PY01727	198
PY01728	506
PY01729	99
PY01730	1692
PY01731	235
PY01732	650
PY01733	546
PY01734	288
PY01735	515
PY01736	36
PY01737	168
PY01738	236
PY01739	355
PY01740	34
PY01741	363
PY01742	537
PY01743	519
PY01744	367
PY01745	178
PY01746	938
PY01747	47
PY01748	1312
PY01749	361
PY01750	181
PY01751	65
PY01752	150
PY01753	210
PY01754	1047
PY01755	160
PY01756	293
PY01757	629
PY01758	274
PY01759	2598
PY01760	176
PY01761	1154
PY01762	163
PY01763	24
PY01764	330
PY01765	1297
PY01766	40
PY01767	43
PY01768	247
PY01769	297
PY01770	250
PY01771	66
PY01772	64
PY01773	584
PY01774	304
PY01775	25
PY01776	329
PY01777	49
PY01778	867
PY01779	486
PY01780	1227
PY01781	158
PY01782	18
PY01783	330
PY01784	24
PY01785	257
PY01786	965
PY01787	320
PY01788	314
PY01789	30
PY01790	71
PY01791	201
PY01792	165
PY01793	47
PY01794	899
PY01795	545
PY01796	392
PY01797	452
PY01798	400
PY01799	441
PY01800	1643
PY01801	515
PY01802	650
PY01803	29
PY01804	108
PY01805	629
PY01806	457
PY01807	227
PY01808	2172
PY01809	2251
PY01810	276
PY01811	177
PY01812	550
PY01813	1014
PY01814	657
PY01815	507
PY01816	567
PY01817	308
PY01818	85
PY01819	62
PY01820	128
PY01821	26
PY01822	122
PY01823	211
PY01824	232
PY01825	40
PY01826	805
PY01827	174
PY01828	583
PY01829	467
PY01830	432
PY01831	200
PY01832	479
PY01833	777
PY01834	347
PY01835	173
PY01836	216
PY01837	322
PY01838	53
PY01839	234
PY01840	30
PY01841	262
PY01842	310
PY01843	51
PY01844	2446
PY01845	333
PY01846	957
PY01847	1323
PY01848	247
PY01849	1294
PY01850	102
PY01851	516
PY01852	190
PY01853	1509
PY01854	2004
PY01855	2811
PY01856	158
PY01857	495
PY01858	357
PY01859	705
PY01860	901
PY01861	1309
PY01862	251
PY01863	317
PY01864	751
PY01865	285
PY01866	43
PY01867	751
PY01868	198
PY01869	423
PY01870	477
PY01871	323
PY01872	282
PY01873	321
PY01874	54
PY01875	68
PY01876	463
PY01877	136
PY01878	115
PY01879	1176
PY01880	662
PY01881	788
PY01882	373
PY01883	366
PY01884	70
PY01885	1955
PY01886	642
PY01887	287
PY01888	238
PY01889	28
PY01890	712
PY01891	231
PY01892	300
PY01893	665
PY01894	687
PY01895	155
PY01896	333
PY01897	894
PY01898	641
PY01899	432
PY01900	208
PY01901	212
PY01902	338
PY01903	18
PY01904	266
PY01905	94
PY01906	880
PY01907	384
PY01908	60
PY01909	274
PY01910	1521
PY01911	771
PY01912	785
PY01913	424
PY01914	12
PY01915	88
PY01916	319
PY01917	299
PY01918	209
PY01919	486
PY01920	1039
PY01921	212
PY01922	1614
PY01923	2112
PY01924	30
PY01925	205
PY01926	63
PY01927	193
PY01928	35
PY01929	105
PY01930	76
PY01931	1112
PY01932	267
PY01933	539
PY01934	49
PY01935	1507
PY01936	485
PY01937	3869
PY01938	632
PY01939	243
PY01940	820
PY01941	835
PY01942	1773
PY01943	2974
PY01944	613
PY01945	950
PY01946	786
PY01947	2095
PY01948	1154
PY01949	2424
PY01950	676
PY01951	761
PY01952	274
PY01953	891
PY01954	1628
PY01955	284
PY01956	130
PY01957	503
PY01958	57
PY01959	198
PY01960	586
PY01961	295
PY01962	26
PY01963	545
PY01964	249
PY01965	41
PY01966	544
PY01967	292
PY01968	43
PY01969	1491
PY01970	119
PY01971	286
PY01972	133
PY01973	124
PY01974	861
PY01975	62
PY01976	55
PY01977	163
PY01978	725
PY01979	26
PY01980	240
PY01981	653
PY01982	1500
PY01983	2473
PY01984	356
PY01985	253
PY01986	697
PY01987	1480
PY01988	531
PY01989	721
PY01990	463
PY01991	397
PY01992	502
PY01993	416
PY01994	979
PY01995	579
PY01996	707
PY01997	736
PY01998	215
PY01999	1688
[truncated: 5,728 more rows]

## Sheet: All PbANKA proteins
[Gene ID]	[Protein Length]
PBANKA_0000101	450
PBANKA_0000301	258
PBANKA_0000600	280
PBANKA_0000701	308
PBANKA_0000801	295
PBANKA_0000901	402
PBANKA_0001001	329
PBANKA_0001101	315
PBANKA_0001201	306
PBANKA_0001301	318
PBANKA_0001401	326
PBANKA_0001501	296
PBANKA_0001601	325
PBANKA_0006300	318
PBANKA_0007401	332
PBANKA_0007501	325
PBANKA_0007601	296
PBANKA_0007801	240
PBANKA_0007901	325
PBANKA_0008001	296
PBANKA_0008101	322
PBANKA_0008201	331
PBANKA_0100021	258
PBANKA_0100041	1740
PBANKA_0100061	136
PBANKA_0100100	264
PBANKA_0100200	341
PBANKA_0100400	613
PBANKA_0100500	351
PBANKA_0100600	160
PBANKA_0100700	321
PBANKA_0100800	1382
PBANKA_0100900	1300
PBANKA_0101000	262
PBANKA_0101100	317
PBANKA_0101200	922
PBANKA_0101300	384
PBANKA_0101400	1201
PBANKA_0101500	467
PBANKA_0101600	674
PBANKA_0101700	441
PBANKA_0101800	499
PBANKA_0101900	478
PBANKA_0102000	474
PBANKA_0102100	517
PBANKA_0102200	901
PBANKA_0102300	440
PBANKA_0102400	1841
PBANKA_0102500	477
PBANKA_0102600	1854
PBANKA_0102700	372
PBANKA_0102800	1509
PBANKA_0102900	1928
PBANKA_0103000	93
PBANKA_0103100	663
PBANKA_0103200	193
PBANKA_0103300	2033
PBANKA_0103400	317
PBANKA_0103500	1434
PBANKA_0103700	94
PBANKA_0103800	194
PBANKA_0103900	735
PBANKA_0104000	211
PBANKA_0104100	353
PBANKA_0104200	157
PBANKA_0104300	598
PBANKA_0104400	1657
PBANKA_0104500	259
PBANKA_0104600	1865
PBANKA_0104700	288
PBANKA_0104800	1000
PBANKA_0104900	566
PBANKA_0105000	149
PBANKA_0105100	124
PBANKA_0105200	654
PBANKA_0105300	1778
PBANKA_0105400	1383
PBANKA_0105500	216
PBANKA_0105600	933
PBANKA_0105700	468
PBANKA_0105800	387
PBANKA_0105900	419
PBANKA_0106000	633
PBANKA_0106100	460
PBANKA_0106200	752
PBANKA_0106300	2175
PBANKA_0106400	556
PBANKA_0106500	787
PBANKA_0106600	351
PBANKA_0106700	1177
PBANKA_0106800	158
PBANKA_0106900	1083
PBANKA_0106950	454
PBANKA_0107000	106
PBANKA_0107100	235
PBANKA_0107200	229
PBANKA_0107300	543
PBANKA_0107400	414
PBANKA_0107500	871
PBANKA_0107600	5440
PBANKA_0107700	344
PBANKA_0107800	447
PBANKA_0107900	773
PBANKA_0108000	602
PBANKA_0108100	1109
PBANKA_0108200	1577
PBANKA_0108300	284
PBANKA_0108400	1747
PBANKA_0108500	317
PBANKA_0108600	429
PBANKA_0108700	679
PBANKA_0108800	136
PBANKA_0108900	123
PBANKA_0109000	85
PBANKA_0109100	670
PBANKA_0109200	1174
PBANKA_0109300	289
PBANKA_0109400	88
PBANKA_0109500	279
PBANKA_0109600	280
PBANKA_0109700	802
PBANKA_0109800	370
PBANKA_0109900	617
PBANKA_0110000	51
PBANKA_0110100	2611
PBANKA_0110200	178
PBANKA_0110300	56
PBANKA_0110400	568
PBANKA_0110500	2034
PBANKA_0110600	117
PBANKA_0110700	234
PBANKA_0110800	119
PBANKA_0110900	405
PBANKA_0111000	334
PBANKA_0111100	327
PBANKA_0111200	677
PBANKA_0111300.1	114
PBANKA_0111300.2	117
PBANKA_0111400	76
PBANKA_0111500	63
PBANKA_0111600	1088
PBANKA_0111700	212
PBANKA_0111800	1000
PBANKA_0111900	722
PBANKA_0112000	648
PBANKA_0112100	2578
PBANKA_0112200	1958
PBANKA_0112300	845
PBANKA_0112400	811
PBANKA_0112500	599
PBANKA_0112600	442
PBANKA_0112641	230
PBANKA_0112661.1	265
PBANKA_0112661.2	162
PBANKA_0112681	296
PBANKA_0112701	291
PBANKA_0200400	326
PBANKA_0200600	282
PBANKA_0200650	271
PBANKA_0200700	246
PBANKA_0201000	258
PBANKA_0201051	1766
PBANKA_0201300	456
PBANKA_0201340	109
PBANKA_0201500	228
PBANKA_0201600	177
PBANKA_0201700	85
PBANKA_0201800	440
PBANKA_0201900	79
PBANKA_0202000	543
PBANKA_0202100	116
PBANKA_0202200	267
PBANKA_0202300	361
PBANKA_0202400	540
PBANKA_0202500	1043
PBANKA_0202600	97
PBANKA_0202700	1460
PBANKA_0202800	201
PBANKA_0202900	367
PBANKA_0203000	446
PBANKA_0203100	1241
PBANKA_0203200	1113
PBANKA_0203300	226
PBANKA_0203400	139
PBANKA_0203500	699
PBANKA_0203600	229
PBANKA_0203650	166
PBANKA_0203750	585
PBANKA_0203800	555
PBANKA_0203900	188
PBANKA_0204000	144
PBANKA_0204100	152
PBANKA_0204200	165
PBANKA_0204400	241
PBANKA_0204500	1049
PBANKA_0204600	222
PBANKA_0204700	360
PBANKA_0204800	920
PBANKA_0204900	301
PBANKA_0205000	172
PBANKA_0205100	334
PBANKA_0205200	1884
PBANKA_0205300	662
PBANKA_0205400	218
PBANKA_0205500	259
PBANKA_0205600	1050
PBANKA_0205700	420
PBANKA_0205800	2724
PBANKA_0205900	1357
PBANKA_0206000	169
PBANKA_0206100	338
PBANKA_0206200	477
PBANKA_0206300	168
PBANKA_0206400	642
PBANKA_0206500	214
PBANKA_0206600	1185
PBANKA_0206700	272
PBANKA_0206800	1312
PBANKA_0206900	159
PBANKA_0207000	1120
PBANKA_0207100	211
PBANKA_0207200	383
PBANKA_0207300	697
PBANKA_0207400	511
PBANKA_0207500	821
PBANKA_0207600	2185
PBANKA_0207700	1179
PBANKA_0207800	329
PBANKA_0207900	140
PBANKA_0208000	161
PBANKA_0208100	556
PBANKA_0208200	142
PBANKA_0208300	506
PBANKA_0208400	624
PBANKA_0208500	1265
PBANKA_0208600	273
PBANKA_0208700	492
PBANKA_0208800	2945
PBANKA_0208900	441
PBANKA_0209000	818
PBANKA_0209100	159
PBANKA_0209200	505
PBANKA_0209300	384
PBANKA_0209400	540
PBANKA_0209500	1058
PBANKA_0209600	1559
PBANKA_0209700	1537
PBANKA_0209800	742
PBANKA_0209900	429
PBANKA_0210000	1296
PBANKA_0210100	281
PBANKA_0210200	686
PBANKA_0210300	494
PBANKA_0210400	1076
PBANKA_0210500	4204
PBANKA_0210600	2788
PBANKA_0210700	679
PBANKA_0210800	170
PBANKA_0210900	105
PBANKA_0211000	438
PBANKA_0211100	939
PBANKA_0211200	883
PBANKA_0211300	541
PBANKA_0211400	773
PBANKA_0211500	256
PBANKA_0211600	720
PBANKA_0211700	1022
PBANKA_0211800	821
PBANKA_0211900	1650
PBANKA_0212000	1802
PBANKA_0212100	326
PBANKA_0212200	5152
PBANKA_0212300	539
PBANKA_0212400	236
PBANKA_0212500	126
PBANKA_0212600	131
PBANKA_0212700	1761
PBANKA_0212800	561
PBANKA_0212900	397
PBANKA_0213000	526
PBANKA_0213100	100
PBANKA_0213200	2347
PBANKA_0213300	245
PBANKA_0213400	823
PBANKA_0213500	349
PBANKA_0213600	811
PBANKA_0213700	163
PBANKA_0213800	772
PBANKA_0213900	97
PBANKA_0214000	5058
PBANKA_0214100	82
PBANKA_0214200	824
PBANKA_0214300	892
PBANKA_0214400	1272
PBANKA_0214500	158
PBANKA_0214600	1021
PBANKA_0214700	448
PBANKA_0214800	401
PBANKA_0214900	282
PBANKA_0214951	143
PBANKA_0215700	298
PBANKA_0215800	247
PBANKA_0216000	570
PBANKA_0216021	258
PBANKA_0216061	282
PBANKA_0216701	264
PBANKA_0216721	152
PBANKA_0216761	612
PBANKA_0216781	295
PBANKA_0216801	1252
PBANKA_0300100	841
PBANKA_0300200	317
PBANKA_0300300	312
PBANKA_0300600	650
PBANKA_0300700	1127
PBANKA_0300800	541
PBANKA_0300900	120
PBANKA_0301000	1623
PBANKA_0301100	401
PBANKA_0301200	215
PBANKA_0301300	91
PBANKA_0301400	492
PBANKA_0301500	349
PBANKA_0301600	558
PBANKA_0301700	453
PBANKA_0301800	775
PBANKA_0301900	1796
PBANKA_0302000	276
PBANKA_0302100	655
PBANKA_0302200	107
PBANKA_0302300	410
PBANKA_0302400	983
PBANKA_0302500	505
PBANKA_0302600	383
PBANKA_0302700	362
PBANKA_0302800	495
PBANKA_0302900	197
PBANKA_0303000	567
PBANKA_0303100	451
PBANKA_0303200	133
PBANKA_0303300	619
PBANKA_0303400	202
PBANKA_0303500	122
PBANKA_0303600	993
PBANKA_0303700	1287
PBANKA_0303800	247
PBANKA_0303900	541
PBANKA_0304000	1977
PBANKA_0304100	1030
PBANKA_0304200	106
PBANKA_0304300	457
PBANKA_0304400	201
PBANKA_0304500	1650
PBANKA_0304600	184
PBANKA_0304700	719
PBANKA_0304800	923
PBANKA_0304900	1096
PBANKA_0305000	1122
PBANKA_0305100	1406
PBANKA_0305200	1519
PBANKA_0305300	298
PBANKA_0305400	1500
PBANKA_0305500	1138
PBANKA_0305600	139
PBANKA_0305700	401
PBANKA_0305800	222
PBANKA_0305900	218
PBANKA_0306000	2287
PBANKA_0306100	2756
PBANKA_0306200	694
PBANKA_0306300	271
PBANKA_0306400	246
PBANKA_0306500	454
PBANKA_0306600	483
PBANKA_0306700	1009
PBANKA_0306800	466
PBANKA_0306900	83
PBANKA_0307000	96
PBANKA_0307100	2137
PBANKA_0307200	456
PBANKA_0307300	119
PBANKA_0307400	1325
PBANKA_0307500	446
PBANKA_0307600	314
PBANKA_0307700	395
PBANKA_0307800	282
PBANKA_0307900	1105
PBANKA_0308000	226
PBANKA_0308100	293
PBANKA_0308200	371
PBANKA_0308300	1175
PBANKA_0308400	204
PBANKA_0308500	736
PBANKA_0308600	575
PBANKA_0308700	390
PBANKA_0308800	307
PBANKA_0308900	918
PBANKA_0309000	262
PBANKA_0309100	428
PBANKA_0309200	3235
PBANKA_0309400	3656
PBANKA_0309500	248
PBANKA_0309600	343
PBANKA_0309700	678
PBANKA_0309800	347
PBANKA_0309900	166
PBANKA_0310000	334
PBANKA_0310100	127
PBANKA_0310200	78
PBANKA_0310300	349
PBANKA_0310400	458
PBANKA_0310500	2014
PBANKA_0310600	154
PBANKA_0310700	666
PBANKA_0310800	828
PBANKA_0310900	543
PBANKA_0311000	1388
PBANKA_0311100	212
PBANKA_0311200	561
PBANKA_0311300	301
PBANKA_0311400	1650
PBANKA_0311500	299
PBANKA_0311600	1205
PBANKA_0311700	694
PBANKA_0311800	753
PBANKA_0311900	299
PBANKA_0312000	245
PBANKA_0312100	805
PBANKA_0312200	543
PBANKA_0312300	347
PBANKA_0312400	1312
PBANKA_0312500	815
PBANKA_0312600	269
PBANKA_0312700	1465
PBANKA_0312800	1125
PBANKA_0312900	232
PBANKA_0313000	1115
PBANKA_0313100	697
PBANKA_0313200	1609
PBANKA_0313300	580
PBANKA_0313400	1439
PBANKA_0313500	872
PBANKA_0313600	463
PBANKA_0313700	862
PBANKA_0313800	548
PBANKA_0313900	1398
PBANKA_0314000	141
PBANKA_0314100	150
PBANKA_0314200	523
PBANKA_0314300	1429
PBANKA_0314400	225
PBANKA_0314500	107
PBANKA_0314600	504
PBANKA_0314700	330
PBANKA_0314800	318
PBANKA_0314900	764
PBANKA_0315000	355
PBANKA_0315100	499
PBANKA_0315200	101
PBANKA_0315300	1765
PBANKA_0315400	480
PBANKA_0315600	58
PBANKA_0315700	133
PBANKA_0315800	68
PBANKA_0315900	318
PBANKA_0316000	861
PBANKA_0316100	258
PBANKA_0316200	1739
PBANKA_0316300	272
PBANKA_0316600	2731
PBANKA_0316700	193
PBANKA_0316800	387
PBANKA_0316841	259
PBANKA_0316861	313
PBANKA_0316900	352
PBANKA_0316941	302
PBANKA_0316981	2770
PBANKA_0317001	302
PBANKA_0317021	247
PBANKA_0317041	331
PBANKA_0317061	292
PBANKA_0317081	143
PBANKA_0317101	294
PBANKA_0317141	282
PBANKA_0317161	189
PBANKA_0317181	743
PBANKA_0400100	608
PBANKA_0400500	873
PBANKA_0400600	312
PBANKA_0400900	372
PBANKA_0401000	618
PBANKA_0401100	1306
PBANKA_0401200	1274
PBANKA_0401300	176
PBANKA_0401400	474
PBANKA_0401500	1246
PBANKA_0401600	777
PBANKA_0401700	1320
PBANKA_0401800	1093
PBANKA_0401900	152
PBANKA_0402000	611
PBANKA_0402100	1824
PBANKA_0402200	175
PBANKA_0402300	443
PBANKA_0402400	573
PBANKA_0402500	192
PBANKA_0402600	784
PBANKA_0402700	512
PBANKA_0402800	529
PBANKA_0402900	1221
PBANKA_0403000	103
PBANKA_0403100	168
PBANKA_0403200	340
PBANKA_0403300	1368
PBANKA_0403400	172
PBANKA_0403500	381
PBANKA_0403600	3472
PBANKA_0403700	899
PBANKA_0403800	735
PBANKA_0403900	145
PBANKA_0404000	3311
PBANKA_0404100	540
PBANKA_0404200	139
PBANKA_0404300	904
PBANKA_0404400	136
PBANKA_0404500	353
PBANKA_0404600	350
PBANKA_0404700	109
PBANKA_0404800	627
PBANKA_0404900	300
PBANKA_0405000	85
PBANKA_0405100	115
PBANKA_0405200	533
PBANKA_0405300	145
PBANKA_0405400	142
PBANKA_0405500	257
PBANKA_0405600	435
PBANKA_0405700	330
PBANKA_0405800	314
PBANKA_0405900	556
PBANKA_0406000	1435
PBANKA_0406100	616
PBANKA_0406200	3624
PBANKA_0406300	477
PBANKA_0406400	1523
PBANKA_0406500	539
PBANKA_0406600	277
PBANKA_0406700	140
PBANKA_0406800	499
PBANKA_0406900	465
PBANKA_0407000	108
PBANKA_0407100	1269
PBANKA_0407200	448
PBANKA_0407300	176
PBANKA_0407400	1719
PBANKA_0407500	690
PBANKA_0407600	581
PBANKA_0407700	111
PBANKA_0407800	526
PBANKA_0407900	279
PBANKA_0408000	1540
PBANKA_0408100	196
PBANKA_0408200	554
PBANKA_0408300	3513
PBANKA_0408400	1069
PBANKA_0408500	989
PBANKA_0408600	235
PBANKA_0408700	144
PBANKA_0408800	109
PBANKA_0408900	765
PBANKA_0409000	188
PBANKA_0409100	422
PBANKA_0409200	1149
PBANKA_0409300	980
PBANKA_0409400	2708
PBANKA_0409500	81
PBANKA_0409600	679
PBANKA_0409700	441
PBANKA_0409800	572
PBANKA_0409900	656
PBANKA_0410000	136
PBANKA_0410100	685
PBANKA_0410200	1010
PBANKA_0410300	303
PBANKA_0410400	430
PBANKA_0410500	722
PBANKA_0410600	127
PBANKA_0410650	332
PBANKA_0410700	286
PBANKA_0410800	733
PBANKA_0410900	211
PBANKA_0411000	183
PBANKA_0411100	661
PBANKA_0411200	786
PBANKA_0411300	562
PBANKA_0411400	518
PBANKA_0411500	609
PBANKA_0411600	957
PBANKA_0411700	284
PBANKA_0411800	197
PBANKA_0411900	412
PBANKA_0411950	1308
PBANKA_0412000	377
PBANKA_0412100	308
PBANKA_0412200	262
PBANKA_0412300	232
PBANKA_0412400	920
PBANKA_0412500	884
PBANKA_0412600	484
PBANKA_0412700	189
PBANKA_0412800	227
PBANKA_0412900	1905
PBANKA_0413000	1626
PBANKA_0413200	232
PBANKA_0413300	231
PBANKA_0413400	371
PBANKA_0413500	1037
PBANKA_0413600	265
PBANKA_0413700	283
PBANKA_0413800	306
PBANKA_0413900	306
PBANKA_0414000	1951
PBANKA_0414100	367
PBANKA_0414200	867
PBANKA_0414300	457
PBANKA_0414400	311
PBANKA_0414500	226
PBANKA_0414600	130
PBANKA_0414700	678
PBANKA_0414800	354
PBANKA_0414900	713
PBANKA_0415000	457
PBANKA_0415100	540
PBANKA_0415200	195
PBANKA_0415300	1522
PBANKA_0415500	999
PBANKA_0415600	985
PBANKA_0415700	324
PBANKA_0415800	1111
PBANKA_0415900	236
PBANKA_0416000	908
PBANKA_0416100	5834
PBANKA_0416200	1091
PBANKA_0416300	2004
PBANKA_0416400	270
PBANKA_0416500	1950
PBANKA_0416600	486
PBANKA_0416700	187
PBANKA_0416800	1386
PBANKA_0416900	129
PBANKA_0417000	185
PBANKA_0417100	2361
PBANKA_0417200	286
PBANKA_0417300	1224
PBANKA_0417400	344
PBANKA_0417500	131
PBANKA_0417600	1473
PBANKA_0417700	453
PBANKA_0417800	780
PBANKA_0417900	1237
PBANKA_0418000	2420
PBANKA_0418100	2776
PBANKA_0418200	206
PBANKA_0418300	201
PBANKA_0418400	162
PBANKA_0418500	478
PBANKA_0500200	302
PBANKA_0500600	248
PBANKA_0500700	277
PBANKA_0500741	245
PBANKA_0500781	876
PBANKA_0500971	290
PBANKA_0501000	2734
PBANKA_0501051	297
PBANKA_0501100	154
PBANKA_0501200	220
PBANKA_0501300	1097
PBANKA_0501400	255
PBANKA_0501500	530
PBANKA_0501600	439
PBANKA_0501700	245
PBANKA_0501800	130
PBANKA_0501900	537
PBANKA_0502000	524
PBANKA_0502100	948
PBANKA_0502200	467
PBANKA_0502300	478
PBANKA_0502400	252
PBANKA_0502500	2095
PBANKA_0502600	715
PBANKA_0502650	194
PBANKA_0502700	111
PBANKA_0502800	1575
PBANKA_0502900	546
PBANKA_0503000	457
PBANKA_0503100	634
PBANKA_0503200	2110
PBANKA_0503300	1468
PBANKA_0503400	241
PBANKA_0503500	1467
PBANKA_0503600	108
PBANKA_0503700	1246
PBANKA_0503800	866
PBANKA_0503900	565
PBANKA_0504000	930
PBANKA_0504100	124
PBANKA_0504200	378
PBANKA_0504300	101
PBANKA_0504400	856
PBANKA_0504500	659
PBANKA_0504600	480
PBANKA_0504700	432
PBANKA_0504800	1553
PBANKA_0504900	1155
PBANKA_0505000	624
PBANKA_0505100	181
PBANKA_0505200	355
PBANKA_0505300	1618
PBANKA_0505400	586
PBANKA_0505500	448
PBANKA_0505600	619
PBANKA_0505700	609
PBANKA_0505800	262
PBANKA_0505900	5611
PBANKA_0506000	1810
PBANKA_0506100	1682
PBANKA_0506200	1310
PBANKA_0506300	255
PBANKA_0506400	623
PBANKA_0506500	304
PBANKA_0506600	481
PBANKA_0506700	566
PBANKA_0506800	877
PBANKA_0506900	431
PBANKA_0507000	819
PBANKA_0507100	118
PBANKA_0507200	399
PBANKA_0507300	5309
PBANKA_0507400	334
PBANKA_0507500	79
PBANKA_0507600	193
PBANKA_0507700	95
PBANKA_0507800	492
PBANKA_0507900	698
PBANKA_0508000	535
PBANKA_0508100	2673
PBANKA_0508200	497
PBANKA_0508300	1031
PBANKA_0508400	162
PBANKA_0508500	131
PBANKA_0508600	457
PBANKA_0508700	222
PBANKA_0508800	429
PBANKA_0508900	484
PBANKA_0509000	991
PBANKA_0509100	1130
PBANKA_0509200	863
PBANKA_0509300	757
PBANKA_0509400	372
PBANKA_0509500	873
PBANKA_0509600	1140
PBANKA_0509700	4696
PBANKA_0509800	66
PBANKA_0509900	193
PBANKA_0510000	75
PBANKA_0510100	1144
PBANKA_0510200	310
PBANKA_0510300	174
PBANKA_0510400	522
PBANKA_0510500	909
PBANKA_0510600	541
PBANKA_0510700	69
PBANKA_0510800	1443
PBANKA_0510900	263
PBANKA_0511000	287
PBANKA_0511100	1148
PBANKA_0511200	677
PBANKA_0511300	533
PBANKA_0511400	389
PBANKA_0511500	177
PBANKA_0511600	71
PBANKA_0511700	335
PBANKA_0511800	179
PBANKA_0511900	386
PBANKA_0512000	277
PBANKA_0512100	577
PBANKA_0512200	672
PBANKA_0512300	272
PBANKA_0512400	385
PBANKA_0512500	398
PBANKA_0512600	570
PBANKA_0512700	151
PBANKA_0512800	618
PBANKA_0512900	117
PBANKA_0513000	366
PBANKA_0513100	1285
PBANKA_0513200	565
PBANKA_0513300	742
PBANKA_0513400	519
PBANKA_0513500	113
PBANKA_0513600	363
PBANKA_0513700	781
PBANKA_0513800	441
PBANKA_0513900	1346
PBANKA_0514000	131
PBANKA_0514100	1162
PBANKA_0514200	419
PBANKA_0514300	947
PBANKA_0514400	223
PBANKA_0514500	390
PBANKA_0514600	580
PBANKA_0514700	239
PBANKA_0514800	239
PBANKA_0514900	213
PBANKA_0515000	217
PBANKA_0515100	187
PBANKA_0515200	364
PBANKA_0515300	691
PBANKA_0515350	345
PBANKA_0515400	656
PBANKA_0515500	115
PBANKA_0515600	436
PBANKA_0515700	600
PBANKA_0515800	656
PBANKA_0515900	997
PBANKA_0516000	132
PBANKA_0516100	758
PBANKA_0516200	452
PBANKA_0516300	261
PBANKA_0516400	347
PBANKA_0516500	451
PBANKA_0516600	310
PBANKA_0516700	1538
PBANKA_0516800	498
PBANKA_0516900	1403
PBANKA_0517000	313
PBANKA_0517100	122
PBANKA_0517200	296
PBANKA_0517300	690
PBANKA_0517400	903
PBANKA_0517500	489
PBANKA_0517600	471
PBANKA_0517700	191
PBANKA_0517800	642
PBANKA_0517900	140
PBANKA_0518000	210
PBANKA_0518100	598
PBANKA_0518200	631
PBANKA_0518300	1359
PBANKA_0518400	275
PBANKA_0518500	178
PBANKA_0518600	333
PBANKA_0518700	898
PBANKA_0518800	1060
PBANKA_0518900	477
PBANKA_0519000	754
PBANKA_0519100	294
PBANKA_0519200	393
PBANKA_0519300	576
PBANKA_0519400	597
PBANKA_0519500	238
PBANKA_0519600	220
PBANKA_0519700	213
PBANKA_0519800	557
PBANKA_0519900	1591
PBANKA_0520000	734
PBANKA_0520100	710
PBANKA_0520200	301
PBANKA_0520300	1122
PBANKA_0520400	749
PBANKA_0520500	875
PBANKA_0520600	105
PBANKA_0520700	926
PBANKA_0520800	229
PBANKA_0520900	119
PBANKA_0521000	929
PBANKA_0521100	58
PBANKA_0521200	359
PBANKA_0521300	2802
PBANKA_0521400	588
PBANKA_0521500	1222
PBANKA_0521600	520
PBANKA_0521700	2775
PBANKA_0521800	265
PBANKA_0521900	197
PBANKA_0522000	465
PBANKA_0522100	1761
PBANKA_0522200	119
PBANKA_0522300	75
PBANKA_0522400	322
PBANKA_0522500	368
PBANKA_0522600	2992
PBANKA_0522700	450
PBANKA_0522800	172
PBANKA_0522900	2453
PBANKA_0523000	139
PBANKA_0523100	390
PBANKA_0523200	457
PBANKA_0523300	255
PBANKA_0523400	244
PBANKA_0523500	146
PBANKA_0523600	136
PBANKA_0523700	332
PBANKA_0523800	167
PBANKA_0523900	367
PBANKA_0524000	1188
PBANKA_0524100	292
PBANKA_0524200	155
PBANKA_0524300	354
PBANKA_0524400	328
PBANKA_0524500	217
PBANKA_0524600	231
PBANKA_0524700	926
PBANKA_0524800	115
PBANKA_0524821	297
PBANKA_0600011	332
PBANKA_0600021	325
PBANKA_0600031	769
PBANKA_0600041	762
PBANKA_0600051	324
PBANKA_0600061	242
PBANKA_0600071	1773
PBANKA_0600081	328
PBANKA_0600086	344
PBANKA_0600091	94
PBANKA_0600100	327
PBANKA_0600200	310
PBANKA_0600300	339
PBANKA_0600351	2770
PBANKA_0600400	295
PBANKA_0600500	472
PBANKA_0600600	319
PBANKA_0600700	196
PBANKA_0600800	210
PBANKA_0600900	203
PBANKA_0601000	897
PBANKA_0601100	323
PBANKA_0601200	5542
PBANKA_0601300	226
PBANKA_0601500	951
PBANKA_0601600	1738
PBANKA_0601700	423
PBANKA_0601800	90
PBANKA_0601900	105
PBANKA_0602000	1038
PBANKA_0602100	141
PBANKA_0602200	103
PBANKA_0602300	812
PBANKA_0602400	1023
PBANKA_0602500	544
PBANKA_0602600	174
PBANKA_0602700	345
PBANKA_0602800	147
PBANKA_0602900	160
PBANKA_0603000	895
PBANKA_0603100	518
PBANKA_0603200	161
PBANKA_0603300	349
PBANKA_0603400	298
PBANKA_0603500	371
PBANKA_0603600	120
PBANKA_0603650	106
PBANKA_0603700	662
PBANKA_0603800	581
PBANKA_0603900	379
PBANKA_0604000	334
PBANKA_0604100	901
PBANKA_0604200	1165
PBANKA_0604300	330
PBANKA_0604400	329
PBANKA_0604500	2264
PBANKA_0604600	1172
PBANKA_0604700	302
PBANKA_0604800	925
PBANKA_0604900	2476
PBANKA_0605000	376
PBANKA_0605100	709
PBANKA_0605200	1421
PBANKA_0605300	515
PBANKA_0605400	677
PBANKA_0605500	662
PBANKA_0605600	2309
PBANKA_0605700	787
PBANKA_0605800	110
PBANKA_0605900	351
PBANKA_0606000	180
PBANKA_0606100	547
PBANKA_0606200	370
PBANKA_0606300	881
PBANKA_0606400	399
PBANKA_0606500	127
PBANKA_0606600	4287
PBANKA_0606700	3400
PBANKA_0606800	158
PBANKA_0606900	1508
PBANKA_0607000	1460
PBANKA_0607100	75
PBANKA_0607200	399
PBANKA_0607300	884
PBANKA_0607400	1405
PBANKA_0607500	150
PBANKA_0607600	108
PBANKA_0607700	1248
PBANKA_0607800	639
PBANKA_0607900	951
PBANKA_0608000	438
PBANKA_0608100	231
PBANKA_0608200	190
PBANKA_0608300	788
PBANKA_0608400	340
PBANKA_0608500	309
PBANKA_0608600	874
PBANKA_0608700	197
PBANKA_0608800	551
PBANKA_0608900	866
PBANKA_0609000	464
PBANKA_0609100	1169
PBANKA_0609200	455
PBANKA_0609300	452
PBANKA_0609500	1603
PBANKA_0609600	233
PBANKA_0609700	1451
PBANKA_0609800	1019
PBANKA_0609900	245
PBANKA_0610000	399
PBANKA_0610100	2752
PBANKA_0610200	758
PBANKA_0610300	229
PBANKA_0610400	1492
PBANKA_0610500	200
PBANKA_0610600	485
PBANKA_0610700	240
PBANKA_0610800	630
PBANKA_0610900	424
PBANKA_0611000	184
PBANKA_0611100	949
PBANKA_0611200	548
PBANKA_0611300	205
PBANKA_0611400	687
PBANKA_0611500	207
PBANKA_0611600	847
PBANKA_0611700	167
PBANKA_0611800	508
PBANKA_0611900	199
PBANKA_0612000	240
PBANKA_0612100	845
PBANKA_0612200	1251
PBANKA_0612300	832
PBANKA_0612400	1087
PBANKA_0612500	199
PBANKA_0612600	967
PBANKA_0612700	593
PBANKA_0612800	1191
PBANKA_0612900	134
PBANKA_0613000	1236
PBANKA_0613100	3676
PBANKA_0613200	1709
PBANKA_0613300	654
PBANKA_0613400	341
PBANKA_0613500	367
PBANKA_0613600	500
PBANKA_0613700	924
PBANKA_0613800	1023
PBANKA_0613900	508
PBANKA_0614000	478
PBANKA_0614100	173
PBANKA_0614200	471
PBANKA_0614300	532
PBANKA_0614400	1032
PBANKA_0614500	327
PBANKA_0614600	328
PBANKA_0614700	299
PBANKA_0614800	829
PBANKA_0614900	333
PBANKA_0615000	381
PBANKA_0615100	683
PBANKA_0615200	528
PBANKA_0615300	979
PBANKA_0615400	536
PBANKA_0615500	1248
PBANKA_0615600	430
PBANKA_0615700	5249
PBANKA_0615800	2456
PBANKA_0615900	2534
PBANKA_0616000	129
PBANKA_0616100	189
PBANKA_0616200	1066
PBANKA_0616300	462
PBANKA_0616400	275
PBANKA_0616500	177
PBANKA_0616600	177
PBANKA_0616700	310
PBANKA_0616800	905
PBANKA_0616900	1340
PBANKA_0617000	424
PBANKA_0617100	173
PBANKA_0617200	137
PBANKA_0617300	492
PBANKA_0617400	2881
PBANKA_0617500	194
PBANKA_0617600	287
PBANKA_0617700	120
PBANKA_0617800	100
PBANKA_0617900	655
PBANKA_0618000	135
PBANKA_0618100	234
PBANKA_0618200	1916
PBANKA_0618300	196
PBANKA_0618400	198
PBANKA_0618500	2552
PBANKA_0618600	235
PBANKA_0618700	887
PBANKA_0618800	791
PBANKA_0618900	225
PBANKA_0619000	764
PBANKA_0619100	194
PBANKA_0619200	479
PBANKA_0619300	104
PBANKA_0619400	78
PBANKA_0619500	221
PBANKA_0619600	385
PBANKA_0619700	544
PBANKA_0619800	1045
PBANKA_0619900	393
PBANKA_0620000	269
PBANKA_0620100	603
PBANKA_0620200	79
PBANKA_0620300	554
PBANKA_0620400	310
PBANKA_0620500	335
PBANKA_0620600	453
PBANKA_0620700	356
PBANKA_0620800	559
PBANKA_0620900	1122
PBANKA_0621000	221
PBANKA_0621100	146
PBANKA_0621200	790
PBANKA_0621300	1737
PBANKA_0621400	1132
PBANKA_0621500	1639
PBANKA_0621600	696
PBANKA_0621700	422
PBANKA_0621800	359
PBANKA_0621900	114
PBANKA_0622000	299
PBANKA_0622100	1692
PBANKA_0622200	3152
PBANKA_0622300	407
PBANKA_0622400	2113
PBANKA_0622500	878
PBANKA_0622600	1399
PBANKA_0622700	148
PBANKA_0622800	757
PBANKA_0622900	99
PBANKA_0623000	272
PBANKA_0623100	793
PBANKA_0623150	83
PBANKA_0623200	578
PBANKA_0623300	342
PBANKA_0623400	311
PBANKA_0623500	354
PBANKA_0623600	303
PBANKA_0623700	904
PBANKA_0700031	325
PBANKA_0700041	320
PBANKA_0700051	306
PBANKA_0700061	314
PBANKA_0700071	304
PBANKA_0700081	319
PBANKA_0700100	304
PBANKA_0700200	322
PBANKA_0700300	350
PBANKA_0700400	265
PBANKA_0700500	282
PBANKA_0700521	291
PBANKA_0700541	317
PBANKA_0700561	408
PBANKA_0700600	225
PBANKA_0700700	207
PBANKA_0700800	296
PBANKA_0700900	1048
PBANKA_0701100	164
PBANKA_0701200	2493
PBANKA_0701300	454
PBANKA_0701400	95
PBANKA_0701500	272
PBANKA_0701600	216
PBANKA_0701700	1627
PBANKA_0701800	185
PBANKA_0701900	625
PBANKA_0702000	984
PBANKA_0702100	505
PBANKA_0702200	342
PBANKA_0702300	423
PBANKA_0702400	541
PBANKA_0702500	1203
PBANKA_0702600	950
PBANKA_0702700	266
PBANKA_0702800	482
PBANKA_0702900	2044
PBANKA_0703000	577
PBANKA_0703100	1464
PBANKA_0703200	317
PBANKA_0703300	213
PBANKA_0703400	396
PBANKA_0703500	1020
PBANKA_0703600	1073
PBANKA_0703700	1071
PBANKA_0703800	751
PBANKA_0703900	322
PBANKA_0704000	274
PBANKA_0704100	1218
PBANKA_0704200	306
PBANKA_0704300	374
PBANKA_0704400	437
PBANKA_0704500	7480
PBANKA_0704600	859
PBANKA_0704700	487
PBANKA_0704800	386
PBANKA_0704900	289
PBANKA_0705000	85
PBANKA_0705100	630
PBANKA_0705200	121
PBANKA_0705300	151
PBANKA_0705400	162
PBANKA_0705500	185
PBANKA_0705600	1535
PBANKA_0705700	1035
PBANKA_0705800	1127
PBANKA_0705900	583
PBANKA_0706000	252
PBANKA_0706100	348
PBANKA_0706200	554
PBANKA_0706300	750
PBANKA_0706400	1107
PBANKA_0706500	406
PBANKA_0706600	795
PBANKA_0706700	319
PBANKA_0706800	646
PBANKA_0706900	66
PBANKA_0707000	428
PBANKA_0707100	494
PBANKA_0707200	501
PBANKA_0707300	1304
PBANKA_0707400	288
PBANKA_0707500	228
PBANKA_0707600	1222
PBANKA_0707700	1146
PBANKA_0707800	322
PBANKA_0707900	896
PBANKA_0708000	759
PBANKA_0708100	198
PBANKA_0708200	514
PBANKA_0708400	83
PBANKA_0708500	1300
PBANKA_0708600	392
PBANKA_0708700	263
PBANKA_0708800	599
PBANKA_0708900	107
PBANKA_0709000	79
PBANKA_0709100	138
PBANKA_0709200	580
PBANKA_0709300	231
PBANKA_0709400	116
PBANKA_0709500	784
PBANKA_0709600	220
PBANKA_0709700	806
PBANKA_0709800	511
PBANKA_0709900	1230
PBANKA_0710000	714
PBANKA_0710100	1038
PBANKA_0710200	454
PBANKA_0710300	705
PBANKA_0710400	478
PBANKA_0710500	566
PBANKA_0710600	596
PBANKA_0710700	354
PBANKA_0710800	1906
PBANKA_0710900	91
PBANKA_0711000	1341
PBANKA_0711100	529
PBANKA_0711200	379
PBANKA_0711300	379
PBANKA_0711400	682
PBANKA_0711500	958
PBANKA_0711600	687
PBANKA_0711700	291
PBANKA_0711800	1174
PBANKA_0711900	693
PBANKA_0712000	343
PBANKA_0712100	1018
PBANKA_0712200	287
PBANKA_0712300	226
PBANKA_0712400	193
PBANKA_0712500	542
PBANKA_0712600	262
PBANKA_0712700	612
PBANKA_0712800	361
PBANKA_0712900	98
PBANKA_0713000	54
PBANKA_0713100	1148
PBANKA_0713200	962
PBANKA_0713300	186
PBANKA_0713400	552
PBANKA_0713500	1882
PBANKA_0713600	626
PBANKA_0713700	735
PBANKA_0713800	406
PBANKA_0713900	275
PBANKA_0714000	346
PBANKA_0714100	143
PBANKA_0714200	1044
PBANKA_0714300	171
PBANKA_0714400	247
PBANKA_0714500	745
PBANKA_0714600	209
PBANKA_0714700	184
PBANKA_0714800	444
PBANKA_0714900	685
PBANKA_0715000	1488
PBANKA_0715100	366
PBANKA_0715200	269
PBANKA_0715300	484
PBANKA_0715400	161
PBANKA_0715500	298
PBANKA_0715600	395
PBANKA_0715700	347
PBANKA_0715800	277
PBANKA_0715900	863
PBANKA_0716000	1175
PBANKA_0716100	1445
PBANKA_0716200	150
PBANKA_0716300	109
PBANKA_0716400	321
PBANKA_0716500	388
PBANKA_0716600	255
PBANKA_0716700	601
PBANKA_0716800	107
PBANKA_0716900	274
PBANKA_0717000	379
PBANKA_0717100	376
PBANKA_0717200	1598
PBANKA_0717300	1214
PBANKA_0717400	219
PBANKA_0717500	239
PBANKA_0717600	226
PBANKA_0717700	437
PBANKA_0717800	205
PBANKA_0717900	447
PBANKA_0718000	527
PBANKA_0718100	656
PBANKA_0718200	211
PBANKA_0718300	1214
PBANKA_0718400	985
PBANKA_0718500	244
PBANKA_0718600	291
PBANKA_0718700	88
PBANKA_0718800	191
PBANKA_0718900	1852
PBANKA_0719100	281
PBANKA_0719200	477
PBANKA_0719300	587
PBANKA_0719400	667
PBANKA_0719500	4830
PBANKA_0719600	296
PBANKA_0719700	755
PBANKA_0719800	442
PBANKA_0719900	578
PBANKA_0720000	727
PBANKA_0720100	4305
PBANKA_0720200	1057
PBANKA_0720300	434
PBANKA_0720400	667
PBANKA_0720500	116
PBANKA_0720600	187
PBANKA_0720700	1427
PBANKA_0720800	439
PBANKA_0720900	265
PBANKA_0721000	383
PBANKA_0721100	444
PBANKA_0721200	261
PBANKA_0721300	136
PBANKA_0721400	312
PBANKA_0721500	2177
PBANKA_0721600	514
PBANKA_0721700	266
PBANKA_0721800	259
PBANKA_0721900	234
PBANKA_0722000	4625
PBANKA_0722600	255
PBANKA_0722801	246
PBANKA_0722921	630
PBANKA_0722941	245
PBANKA_0722961	147
PBANKA_0800021	1785
PBANKA_0800061	325
PBANKA_0800100	308
PBANKA_0800300	558
PBANKA_0800400	67
PBANKA_0800500	648
PBANKA_0800600	107
PBANKA_0800700	1664
PBANKA_0800800	177
PBANKA_0800900	1222
PBANKA_0801000	146
PBANKA_0801100	686
PBANKA_0801200	2037
PBANKA_0801300	262
PBANKA_0801400	203
PBANKA_0801500	745
PBANKA_0801600	3976
PBANKA_0801700	3009
PBANKA_0801800	2983
PBANKA_0801900	1114
PBANKA_0802000	2046
PBANKA_0802100	796
PBANKA_0802200	1290
PBANKA_0802300	3439
PBANKA_0802400	1272
PBANKA_0802500	1140
PBANKA_0802600	330
PBANKA_0802700	1030
PBANKA_0802800	911
PBANKA_0802900	1397
PBANKA_0803000	781
PBANKA_0803100	827
PBANKA_0803200	2511
PBANKA_0803300	1011
PBANKA_0803400	54
PBANKA_0803500	165
PBANKA_0803600	1227
PBANKA_0803700	1486
PBANKA_0803800	50
PBANKA_0803900	158
PBANKA_0804000	92
PBANKA_0804100	1572
PBANKA_0804200	630
PBANKA_0804300	853
PBANKA_0804400	1809
PBANKA_0804500	654
PBANKA_0804600	649
PBANKA_0804700	1430
PBANKA_0804800	257
PBANKA_0804900	926
PBANKA_0805000	1138
PBANKA_0805100	259
PBANKA_0805200	823
PBANKA_0805300	102
PBANKA_0805400	69
PBANKA_0805500	969
PBANKA_0805600	233
PBANKA_0805700	720
PBANKA_0805800	270
PBANKA_0805900	1409
PBANKA_0806000	160
PBANKA_0806100	824
PBANKA_0806200	107
PBANKA_0806300	1778
PBANKA_0806400	423
PBANKA_0806500	352
PBANKA_0806600	967
PBANKA_0806700	4658
PBANKA_0806800	612
PBANKA_0806900	914
PBANKA_0807000	2310
PBANKA_0807100	396
PBANKA_0807200	218
PBANKA_0807300	659
PBANKA_0807400	224
PBANKA_0807500	2412
PBANKA_0807600	161
PBANKA_0807700	1440
PBANKA_0807800	488
PBANKA_0807900	2840
PBANKA_0808000	1342
PBANKA_0808100	852
PBANKA_0808200	250
PBANKA_0808300	534
PBANKA_0808380	109
PBANKA_0808420	248
PBANKA_0808500	79
PBANKA_0808600	1339
PBANKA_0808700	891
PBANKA_0808800	302
PBANKA_0808900	775
PBANKA_0809000	817
PBANKA_0809100	278
PBANKA_0809200	180
PBANKA_0809300	236
PBANKA_0809400	404
PBANKA_0809500	514
PBANKA_0809600	1475
PBANKA_0809700	300
PBANKA_0809800	488
PBANKA_0809900	304
PBANKA_0810000	510
PBANKA_0810100	713
PBANKA_0810200	681
PBANKA_0810300	608
PBANKA_0810400	473
PBANKA_0810500	131
PBANKA_0810600	1293
PBANKA_0810700	329
PBANKA_0810800	562
PBANKA_0810900	929
PBANKA_0811000	116
PBANKA_0811100	1363
PBANKA_0811200	1086
PBANKA_0811300	1160
PBANKA_0811400	2461
PBANKA_0811500	429
PBANKA_0811600	1010
PBANKA_0811700	199
PBANKA_0811800	574
PBANKA_0811900	434
PBANKA_0812000	537
PBANKA_0812100	315
PBANKA_0812200	856
PBANKA_0812300	204
PBANKA_0812400	3087
PBANKA_0812500	1194
PBANKA_0812600	209
PBANKA_0812700	409
PBANKA_0812800	944
PBANKA_0812900	258
PBANKA_0813000	354
PBANKA_0813100	1530
PBANKA_0813200	418
PBANKA_0813300	455
PBANKA_0813400	453
PBANKA_0813500	247
PBANKA_0813600	1011
PBANKA_0813700	86
PBANKA_0813800	574
PBANKA_0813900	319
PBANKA_0814000	145
PBANKA_0814100	776
PBANKA_0814200	257
PBANKA_0814300	587
PBANKA_0814400	175
PBANKA_0814500	437
PBANKA_0814600	1070
PBANKA_0814700	618
PBANKA_0814800	75
PBANKA_0814900	888
PBANKA_0815000	764
PBANKA_0815100	1058
PBANKA_0815200	431
PBANKA_0815300	712
PBANKA_0815400	249
PBANKA_0815500	1475
PBANKA_0815600	102
PBANKA_0815700	491
PBANKA_0815800	207
PBANKA_0815900	497
PBANKA_0816000	545
PBANKA_0816100	159
PBANKA_0816200	313
PBANKA_0816300	687
PBANKA_0816400	1299
PBANKA_0816500	687
PBANKA_0816600	234
PBANKA_0816700	190
PBANKA_0816800	217
PBANKA_0816900	156
PBANKA_0817000	1253
PBANKA_0817100	178
PBANKA_0817200	999
PBANKA_0817300	279
PBANKA_0817400	1885
PBANKA_0817500	295
PBANKA_0817600	220
PBANKA_0817700	344
PBANKA_0817800	48
PBANKA_0817900	277
PBANKA_0818000	1842
PBANKA_0818100	560
PBANKA_0818200	324
PBANKA_0818300	337
PBANKA_0818400	1474
PBANKA_0818500	665
PBANKA_0818600	782
PBANKA_0818700	338
PBANKA_0818800	441
PBANKA_0818900	651
PBANKA_0819000	395
PBANKA_0819100	148
PBANKA_0819200	315
PBANKA_0819300	313
PBANKA_0819400	1606
PBANKA_0819500	633
PBANKA_0819600	510
PBANKA_0819700	531
PBANKA_0819800	967
PBANKA_0819900	267
PBANKA_0820000	381
PBANKA_0820100	243
PBANKA_0820200	206
PBANKA_0820300	509
PBANKA_0820400	487
PBANKA_0820500	518
PBANKA_0820600	242
PBANKA_0820700	1006
PBANKA_0820800	2518
PBANKA_0820900	543
PBANKA_0821000	245
PBANKA_0821100	930
PBANKA_0821200	186
PBANKA_0821300	1472
PBANKA_0821400	191
PBANKA_0821500	1158
PBANKA_0821600	502
PBANKA_0821700	507
PBANKA_0821800	491
PBANKA_0821900	163
PBANKA_0822000	238
PBANKA_0822100	2077
PBANKA_0822200	485
PBANKA_0822300	243
PBANKA_0822400	437
PBANKA_0822500	1618
PBANKA_0822600	498
PBANKA_0822700	333
PBANKA_0822800	220
PBANKA_0822900	797
PBANKA_0823000	1384
PBANKA_0823100	402
PBANKA_0823200	308
PBANKA_0823300	955
PBANKA_0823400	416
PBANKA_0823500	553
PBANKA_0823600	342
PBANKA_0823700	3724
PBANKA_0823800	300
PBANKA_0823900	335
PBANKA_0824000	231
PBANKA_0824100	751
PBANKA_0824200	815
PBANKA_0824300	990
PBANKA_0824400	263
PBANKA_0824500	387
PBANKA_0824600	271
PBANKA_0824700	642
PBANKA_0824800	199
PBANKA_0824900	1067
PBANKA_0825000	596
PBANKA_0825100	881
PBANKA_0825200	372
PBANKA_0825300	654
PBANKA_0825400	1163
PBANKA_0825500	1730
PBANKA_0825600	576
PBANKA_0825700	87
PBANKA_0825800	218
PBANKA_0825900	352
PBANKA_0826000	313
PBANKA_0826100	555
PBANKA_0826200	484
PBANKA_0826300	127
PBANKA_0826400	128
PBANKA_0826500	447
PBANKA_0826600	1369
PBANKA_0826700	222
PBANKA_0826800	1260
PBANKA_0826900	2931
PBANKA_0827000	51
PBANKA_0827100	1110
PBANKA_0827200	513
PBANKA_0827300	1456
PBANKA_0827400	1318
PBANKA_0827500	876
PBANKA_0827600	1103
PBANKA_0827700	214
PBANKA_0827800	155
PBANKA_0827900	192
PBANKA_0828000	1233
PBANKA_0828100	675
PBANKA_0828200	795
PBANKA_0828300	112
PBANKA_0828400	508
PBANKA_0828500	308
PBANKA_0828600	274
PBANKA_0828700	353
PBANKA_0828800	103
PBANKA_0828900	374
PBANKA_0829000	632
PBANKA_0829100	196
PBANKA_0829200	223
PBANKA_0829300	131
PBANKA_0829400	108
PBANKA_0829500	1222
PBANKA_0829600	600
PBANKA_0829700	201
PBANKA_0829800	388
PBANKA_0829900	289
PBANKA_0830000	279
PBANKA_0830100	609
PBANKA_0830200	1354
PBANKA_0830300	205
PBANKA_0830400	272
PBANKA_0830450	344
PBANKA_0830500	98
PBANKA_0830600	166
PBANKA_0830700	524
PBANKA_0830800	1077
PBANKA_0830900	637
PBANKA_0831000	1791
PBANKA_0831100	784
PBANKA_0831200	1272
PBANKA_0831300	593
PBANKA_0831400	415
PBANKA_0831500	4154
PBANKA_0831600	420
PBANKA_0831700	191
PBANKA_0831800	796
PBANKA_0831900	546
PBANKA_0832000	228
PBANKA_0832100	547
PBANKA_0832200	300
PBANKA_0832300	208
PBANKA_0832400	250
PBANKA_0832500	653
PBANKA_0832600	275
PBANKA_0832700	274
PBANKA_0832800	101
PBANKA_0832900	972
PBANKA_0833000	174
PBANKA_0833100	493
PBANKA_0833200	420
PBANKA_0833300	522
PBANKA_0833400	221
PBANKA_0833500	954
PBANKA_0833600	1290
PBANKA_0833700	216
PBANKA_0833800	725
PBANKA_0833900	716
PBANKA_0834000	216
PBANKA_0834100	891
PBANKA_0834200	270
PBANKA_0834300	1242
PBANKA_0834400	479
PBANKA_0834500	200
PBANKA_0834600	706
PBANKA_0834700	278
PBANKA_0834800	553
PBANKA_0834900	982
PBANKA_0835000	148
PBANKA_0835100	138
PBANKA_0835200	211
PBANKA_0835300	235
PBANKA_0835400	189
PBANKA_0835500	442
PBANKA_0835600	341
PBANKA_0835700	487
PBANKA_0835800	192
PBANKA_0835900	72
PBANKA_0836000	1164
PBANKA_0836100	121
PBANKA_0836200	698
PBANKA_0836300	1349
PBANKA_0836400	121
PBANKA_0836500	222
PBANKA_0836600	169
PBANKA_0836700	419
PBANKA_0836800	330
PBANKA_0836900	339
PBANKA_0836921	317
PBANKA_0836941	246
PBANKA_0836961	340
PBANKA_0836981	644
PBANKA_0837001	312
PBANKA_0837041	258
PBANKA_0837061	103
PBANKA_0837081	280
PBANKA_0837101	329
PBANKA_0837121	308
PBANKA_0837141	326
PBANKA_0837161	308
PBANKA_0837181	295
PBANKA_0837201	352
PBANKA_0900600	319
PBANKA_0900900	2773
PBANKA_0901000	327
PBANKA_0901100	1315
PBANKA_0901200	217
PBANKA_0901300.1	1864
PBANKA_0901300.2	1885
PBANKA_0901400	154
PBANKA_0901500	534
PBANKA_0901600	1014
PBANKA_0901700	77
PBANKA_0901800	1048
PBANKA_0901900	2846
PBANKA_0902000	102
PBANKA_0902100	3231
PBANKA_0902200	186
PBANKA_0902300	2709
PBANKA_0902400	771
PBANKA_0902500	950
PBANKA_0902600	304
PBANKA_0902700	278
PBANKA_0902800	166
PBANKA_0902900	175
PBANKA_0903000	662
PBANKA_0903100	326
PBANKA_0903200	937
PBANKA_0903300	375
PBANKA_0903400	701
PBANKA_0903500	771
PBANKA_0903600	814
PBANKA_0903700	90
PBANKA_0903800	965
PBANKA_0903900	979
PBANKA_0904000	596
PBANKA_0904100	207
PBANKA_0904200	492
PBANKA_0904300	261
PBANKA_0904400	307
PBANKA_0904500	365
PBANKA_0904600	1191
PBANKA_0904700	39
PBANKA_0904800	295
PBANKA_0904900	129
PBANKA_0905000	82
PBANKA_0905100	360
PBANKA_0905200	785
PBANKA_0905300	826
PBANKA_0905400	238
PBANKA_0905500	846
PBANKA_0905600	155
PBANKA_0905700	334
PBANKA_0905800	325
PBANKA_0905900	1396
PBANKA_0906000	348
PBANKA_0906100	399
PBANKA_0906200	275
PBANKA_0906300	534
PBANKA_0906400	143
PBANKA_0906500	126
PBANKA_0906600	480
PBANKA_0906700	1535
PBANKA_0906800	233
PBANKA_0906900	2336
PBANKA_0907000	632
PBANKA_0907100	535
PBANKA_0907200	395
PBANKA_0907300	311
PBANKA_0907400	256
PBANKA_0907500	299
PBANKA_0907600	263
PBANKA_0907700	970
PBANKA_0907800	111
PBANKA_0907900	2160
PBANKA_0908000	806
PBANKA_0908100	1755
PBANKA_0908200	700
PBANKA_0908300	1952
PBANKA_0908400	1532
PBANKA_0908500	1629
PBANKA_0908600	166
PBANKA_0908700	364
PBANKA_0908800	315
PBANKA_0908900	129
PBANKA_0909000	633
PBANKA_0909100	198
PBANKA_0909200	2035
PBANKA_0909300	514
PBANKA_0909400	594
PBANKA_0909500	580
PBANKA_0909600	2192
PBANKA_0909700	374
PBANKA_0909800	1480
PBANKA_0909900	1628
PBANKA_0910000	1730
PBANKA_0910100	522
PBANKA_0910200	787
PBANKA_0910300	3859
PBANKA_0910400	143
PBANKA_0910500	185
PBANKA_0910600	125
PBANKA_0910700	2623
PBANKA_0910800	742
PBANKA_0910900	147
PBANKA_0911000	725
PBANKA_0911100	429
PBANKA_0911200	169
PBANKA_0911300	426
PBANKA_0911400	648
PBANKA_0911500	446
PBANKA_0911600	298
PBANKA_0911700	1230
PBANKA_0911800	367
PBANKA_0911900	421
PBANKA_0912000	1024
PBANKA_0912100	323
PBANKA_0912200	799
PBANKA_0912300	1013
PBANKA_0912400	677
PBANKA_0912500	599
PBANKA_0912600	3247
PBANKA_0912700	296
PBANKA_0912800	147
PBANKA_0912900	76
PBANKA_0913000	1706
PBANKA_0913100	344
PBANKA_0913200	415
PBANKA_0913300	979
PBANKA_0913400	577
PBANKA_0913500	230
PBANKA_0913600	620
PBANKA_0913700	494
PBANKA_0913800	1474
PBANKA_0913900	1563
PBANKA_0914000	174
PBANKA_0914100	2095
PBANKA_0914200	1844
PBANKA_0914300	423
PBANKA_0914400	663
PBANKA_0914500	1313
PBANKA_0914600	790
PBANKA_0914700	664
PBANKA_0914800	612
PBANKA_0914900	384
PBANKA_0915000	556
PBANKA_0915100	373
PBANKA_0915200	1277
PBANKA_0915300	1030
PBANKA_0915400	29
PBANKA_0915500	199
PBANKA_0915600	258
PBANKA_0915700	334
PBANKA_0915800	362
PBANKA_0915900	1342
PBANKA_0916000	1113
PBANKA_0916100	273
PBANKA_0916200	543
PBANKA_0916300	912
PBANKA_0916400	775
PBANKA_0916500	718
PBANKA_0916600	1196
PBANKA_0916650	136
PBANKA_0916700	263
PBANKA_0916800	1508
PBANKA_0916900	445
PBANKA_0917000	393
PBANKA_0917100	628
PBANKA_0917200	144
PBANKA_0917300	1175
PBANKA_0917400	509
PBANKA_0917500	1620
PBANKA_0917700	758
PBANKA_0917800	944
PBANKA_0917900	451
PBANKA_0918000	315
PBANKA_0918100	81
PBANKA_0918200	737
PBANKA_0918300	500
PBANKA_0918400	277
PBANKA_0918500	176
PBANKA_0918600	1016
PBANKA_0918700	616
PBANKA_0918800	617
PBANKA_0918900	1787
PBANKA_0919000	393
PBANKA_0919100	388
PBANKA_0919200	258
PBANKA_0919300	321
PBANKA_0919400	610
PBANKA_0919500	462
PBANKA_0919600	665
PBANKA_0919700	651
PBANKA_0919800	376
PBANKA_0919900	1377
PBANKA_0920000	136
PBANKA_0920100	223
PBANKA_0920300	702
PBANKA_0920400	1902
PBANKA_0920500	461
PBANKA_0920600	826
PBANKA_0920700	439
PBANKA_0920800	299
PBANKA_0920900	429
PBANKA_0921000	156
PBANKA_0921100	285
PBANKA_0921200	70
PBANKA_0921300	175
PBANKA_0921400	288
PBANKA_0921500	86
PBANKA_0921600	728
PBANKA_0921700	825
PBANKA_0921800	592
PBANKA_0921900	1168
PBANKA_0922000	406
PBANKA_0922100	156
PBANKA_0922200	1054
PBANKA_0922300	890
PBANKA_0922400	98
PBANKA_0922500	555
PBANKA_0922600	515
[truncated: 2,955 more rows]

## Sheet: PyPb-syntenic ortho pairs
PB	PY		Uniqueidentifier(concatenatedColumnsAandB)	Length PB	Length Py
PBANKA_0100061	PY02404		PBANKA_0100061PY02404	136	155
PBANKA_0100100	PY06147		PBANKA_0100100PY06147	264	276
PBANKA_0100200	PY06146		PBANKA_0100200PY06146	341	341
PBANKA_0100400	PY06121		PBANKA_0100400PY06121	613	367
PBANKA_0100500	PY06119		PBANKA_0100500PY06119	351	316
PBANKA_0100600	PY06118		PBANKA_0100600PY06118	160	167
PBANKA_0100700	PY05136		PBANKA_0100700PY05136	321	368
PBANKA_0100800	PY02270		PBANKA_0100800PY02270	1382	1117
PBANKA_0100900	PY01861		PBANKA_0100900PY01861	1300	1309
PBANKA_0101000	PY01862		PBANKA_0101000PY01862	262	251
PBANKA_0101100	PY01863		PBANKA_0101100PY01863	317	317
PBANKA_0101200	PY01864		PBANKA_0101200PY01864	922	751
PBANKA_0101300	PY07078		PBANKA_0101300PY07078	384	365
PBANKA_0101400	PY00220		PBANKA_0101400PY00220	1201	1211
PBANKA_0101500	PY00219		PBANKA_0101500PY00219	467	468
PBANKA_0101600	PY00218		PBANKA_0101600PY00218	674	307
PBANKA_0101700	PY00217		PBANKA_0101700PY00217	441	312
PBANKA_0101800	PY00216		PBANKA_0101800PY00216	499	499
PBANKA_0101900	PY00215		PBANKA_0101900PY00215	478	483
PBANKA_0102000	PY02578		PBANKA_0102000PY02578	474	475
PBANKA_0102100	PY02580		PBANKA_0102100PY02580	517	512
PBANKA_0102200	PY02581		PBANKA_0102200PY02581	901	920
PBANKA_0102300	PY00061		PBANKA_0102300PY00061	440	440
PBANKA_0102400	PY00062		PBANKA_0102400PY00062	1841	1003
PBANKA_0102400	PY00063		PBANKA_0102400PY00063	1841	608
PBANKA_0102500	PY04422		PBANKA_0102500PY04422	477	488
PBANKA_0102700	PY03251		PBANKA_0102700PY03251	372	373
PBANKA_0103000	PY05526		PBANKA_0103000PY05526	93	93
PBANKA_0103100	PY05527		PBANKA_0103100PY05527	663	503
PBANKA_0103200	PY05528		PBANKA_0103200PY05528	193	137
PBANKA_0103300	PY04822		PBANKA_0103300PY04822	2033	2031
PBANKA_0103400	PY04823		PBANKA_0103400PY04823	317	215
PBANKA_0103700	PY03727		PBANKA_0103700PY03727	94	95
PBANKA_0103900	PY04901		PBANKA_0103900PY04901	735	759
PBANKA_0104100	PY05614		PBANKA_0104100PY05614	353	354
PBANKA_0104200	PY05615		PBANKA_0104200PY05615	157	157
PBANKA_0104300	PY05616		PBANKA_0104300PY05616	598	503
PBANKA_0104400	PY01721		PBANKA_0104400PY01721	1657	1442
PBANKA_0104500	PY00627		PBANKA_0104500PY00627	259	254
PBANKA_0104600	PY00626		PBANKA_0104600PY00626	1865	1919
PBANKA_0104700	PY00625		PBANKA_0104700PY00625	288	55
PBANKA_0104800	PY07550		PBANKA_0104800PY07550	1000	658
PBANKA_0104900	PY03159		PBANKA_0104900PY03159	566	215
PBANKA_0105000	PY03157		PBANKA_0105000PY03157	149	180
PBANKA_0105100	PY01049		PBANKA_0105100PY01049	124	134
PBANKA_0105200	PY01048		PBANKA_0105200PY01048	654	387
PBANKA_0105300	PY01046		PBANKA_0105300PY01046	1778	1932
PBANKA_0105400	PY01045		PBANKA_0105400PY01045	1383	1283
PBANKA_0105500	PY00223		PBANKA_0105500PY00223	216	216
PBANKA_0105600	PY05837		PBANKA_0105600PY05837	933	938
PBANKA_0105700	PY00650		PBANKA_0105700PY00650	468	109
PBANKA_0105800	PY00652		PBANKA_0105800PY00652	387	392
PBANKA_0105900	PY02528		PBANKA_0105900PY02528	419	372
PBANKA_0106000	PY02530		PBANKA_0106000PY02530	633	154
PBANKA_0106100	PY01399		PBANKA_0106100PY01399	460	530
PBANKA_0106200	PY01398		PBANKA_0106200PY01398	752	702
PBANKA_0106300	PY04854		PBANKA_0106300PY04854	2175	1980
PBANKA_0106400	PY04853		PBANKA_0106400PY04853	556	516
PBANKA_0106500	PY04852		PBANKA_0106500PY04852	787	826
PBANKA_0106700	PY02622		PBANKA_0106700PY02622	1177	1043
PBANKA_0106800	PY03039		PBANKA_0106800PY03039	158	144
PBANKA_0106900	PY03036		PBANKA_0106900PY03036	1083	448
PBANKA_0106900	PY03037		PBANKA_0106900PY03037	1083	548
PBANKA_0106900	PY03038		PBANKA_0106900PY03038	1083	371
PBANKA_0106950	PY03036		PBANKA_0106950PY03036	454	448
PBANKA_0106950	PY03037		PBANKA_0106950PY03037	454	548
PBANKA_0106950	PY03038		PBANKA_0106950PY03038	454	371
PBANKA_0107000	PY03035		PBANKA_0107000PY03035	106	95
PBANKA_0107100	PY03034		PBANKA_0107100PY03034	235	235
PBANKA_0107200	PY02260		PBANKA_0107200PY02260	229	259
PBANKA_0107300	PY02258		PBANKA_0107300PY02258	543	556
PBANKA_0107400	PY00104		PBANKA_0107400PY00104	414	414
PBANKA_0107500	PY00105		PBANKA_0107500PY00105	871	890
PBANKA_0107700	PY01325		PBANKA_0107700PY01325	344	203
PBANKA_0107800	PY01324		PBANKA_0107800PY01324	447	447
PBANKA_0107900	PY06902		PBANKA_0107900PY06902	773	689
PBANKA_0108000	PY06901		PBANKA_0108000PY06901	602	605
PBANKA_0108100	PY04467		PBANKA_0108100PY04467	1109	618
PBANKA_0108200	PY01954		PBANKA_0108200PY01954	1577	1628
PBANKA_0108300	PY01955		PBANKA_0108300PY01955	284	284
PBANKA_0108400	PY04389		PBANKA_0108400PY04389	1747	949
PBANKA_0108400	PY04390		PBANKA_0108400PY04390	1747	621
PBANKA_0108500	PY04391		PBANKA_0108500PY04391	317	251
PBANKA_0108600	PY04392		PBANKA_0108600PY04392	429	436
PBANKA_0108700	PY04393		PBANKA_0108700PY04393	679	732
PBANKA_0108800	PY00496		PBANKA_0108800PY00496	136	136
PBANKA_0108900	PY00497		PBANKA_0108900PY00497	123	123
PBANKA_0109100	PY03111		PBANKA_0109100PY03111	670	670
PBANKA_0109200	PY03112		PBANKA_0109200PY03112	1174	1212
PBANKA_0109300	PY03114		PBANKA_0109300PY03114	289	288
PBANKA_0109400	PY03115		PBANKA_0109400PY03115	88	88
PBANKA_0109500	PY03117		PBANKA_0109500PY03117	279	206
PBANKA_0109600	PY03118		PBANKA_0109600PY03118	280	289
PBANKA_0109700	PY03119		PBANKA_0109700PY03119	802	803
PBANKA_0109800	PY02914		PBANKA_0109800PY02914	370	348
PBANKA_0109900	PY02915		PBANKA_0109900PY02915	617	477
PBANKA_0110100	PY02775		PBANKA_0110100PY02775	2611	414
PBANKA_0110200	PY06521		PBANKA_0110200PY06521	178	121
PBANKA_0110300	PY06520		PBANKA_0110300PY06520	56	51
PBANKA_0110400	PY06519		PBANKA_0110400PY06519	568	568
PBANKA_0110500	PY03350		PBANKA_0110500PY03350	2034	3404
PBANKA_0110600	PY03349		PBANKA_0110600PY03349	117	111
PBANKA_0110800	PY03102		PBANKA_0110800PY03102	119	119
PBANKA_0110900	PY03101		PBANKA_0110900PY03101	405	418
PBANKA_0111000	PY03100		PBANKA_0111000PY03100	334	342
PBANKA_0111100	PY03099		PBANKA_0111100PY03099	327	308
PBANKA_0111200	PY03098		PBANKA_0111200PY03098	677	685
PBANKA_0111300.2	PY03097		PBANKA_0111300.2PY03097	117	75
PBANKA_0111400	PY04882		PBANKA_0111400PY04882	76	51
PBANKA_0111600	PY01670		PBANKA_0111600PY01670	1088	561
PBANKA_0111700	PY01671		PBANKA_0111700PY01671	212	209
PBANKA_0111800	PY01672		PBANKA_0111800PY01672	1000	957
PBANKA_0111900	PY05106		PBANKA_0111900PY05106	722	768
PBANKA_0112000	PY05107		PBANKA_0112000PY05107	648	640
PBANKA_0112100	PY01086		PBANKA_0112100PY01086	2578	1034
PBANKA_0112100	PY01087		PBANKA_0112100PY01087	2578	1574
PBANKA_0112200	PY01085		PBANKA_0112200PY01085	1958	2063
PBANKA_0112300	PY01084		PBANKA_0112300PY01084	845	1659
PBANKA_0112400	PY01084		PBANKA_0112400PY01084	811	1659
PBANKA_0112500	PY00646		PBANKA_0112500PY00646	599	610
PBANKA_0112600	PY07183		PBANKA_0112600PY07183	442	1011
PBANKA_0201300	PY01434		PBANKA_0201300PY01434	456	815
PBANKA_0201500	PY02244		PBANKA_0201500PY02244	228	253
PBANKA_0201600	PY02667		PBANKA_0201600PY02667	177	175
PBANKA_0201700	PY01445		PBANKA_0201700PY01445	85	114
PBANKA_0201800	PY01446		PBANKA_0201800PY01446	440	401
PBANKA_0202000	PY06053		PBANKA_0202000PY06053	543	376
PBANKA_0202100	PY07840		PBANKA_0202100PY07840	116	116
PBANKA_0202300	PY05596		PBANKA_0202300PY05596	361	362
PBANKA_0202400	PY05597		PBANKA_0202400PY05597	540	571
PBANKA_0202500	PY04378		PBANKA_0202500PY04378	1043	1049
PBANKA_0202600	PY04376		PBANKA_0202600PY04376	97	50
PBANKA_0202700	PY02372		PBANKA_0202700PY02372	1460	1296
PBANKA_0202800	PY07323		PBANKA_0202800PY07323	201	201
PBANKA_0202900	PY07322		PBANKA_0202900PY07322	367	177
PBANKA_0203000	PY02400		PBANKA_0203000PY02400	446	446
PBANKA_0203100	PY02398		PBANKA_0203100PY02398	1241	1260
PBANKA_0203200	PY00423		PBANKA_0203200PY00423	1113	1351
PBANKA_0203300	PY00422		PBANKA_0203300PY00422	226	226
PBANKA_0203400	PY00421		PBANKA_0203400PY00421	139	139
PBANKA_0203500	PY00420		PBANKA_0203500PY00420	699	648
PBANKA_0203600	PY00419		PBANKA_0203600PY00419	229	531
PBANKA_0203800	PY00417		PBANKA_0203800PY00417	555	324
PBANKA_0204100	PY01428		PBANKA_0204100PY01428	152	152
PBANKA_0204200	PY03059		PBANKA_0204200PY03059	165	165
PBANKA_0204300	PY03060		PBANKA_0204300PY03060	165	325
PBANKA_0204600	PY05079		PBANKA_0204600PY05079	222	221
PBANKA_0204800	PY04869		PBANKA_0204800PY04869	920	576
PBANKA_0204900	PY00632		PBANKA_0204900PY00632	301	102
PBANKA_0204900	PY00633		PBANKA_0204900PY00633	301	171
PBANKA_0205000	PY00631		PBANKA_0205000PY00631	172	184
PBANKA_0205200	PY00628		PBANKA_0205200PY00628	1884	930
PBANKA_0205200	PY00629		PBANKA_0205200PY00629	1884	958
PBANKA_0205300	PY06175		PBANKA_0205300PY06175	662	185
PBANKA_0205400	PY06176		PBANKA_0205400PY06176	218	204
PBANKA_0205600	PY06177		PBANKA_0205600PY06177	1050	1037
PBANKA_0205700	PY06178		PBANKA_0205700PY06178	420	176
PBANKA_0205800	PY06752		PBANKA_0205800PY06752	2724	984
PBANKA_0205900	PY03953		PBANKA_0205900PY03953	1357	1310
PBANKA_0206000	PY06584		PBANKA_0206000PY06584	169	112
PBANKA_0206100	PY06583		PBANKA_0206100PY06583	338	338
PBANKA_0206400	PY07071		PBANKA_0206400PY07071	642	732
PBANKA_0206500	PY01029		PBANKA_0206500PY01029	214	182
PBANKA_0206600	PY04551		PBANKA_0206600PY04551	1185	1214
PBANKA_0206700	PY04550		PBANKA_0206700PY04550	272	283
PBANKA_0206800	PY04549		PBANKA_0206800PY04549	1312	527
PBANKA_0206900	PY02262		PBANKA_0206900PY02262	159	146
PBANKA_0207000	PY05776		PBANKA_0207000PY05776	1120	1136
PBANKA_0207100	PY05775		PBANKA_0207100PY05775	211	174
PBANKA_0207200	PY05774		PBANKA_0207200PY05774	383	383
PBANKA_0207300	PY05773		PBANKA_0207300PY05773	697	397
PBANKA_0207400	PY06866		PBANKA_0207400PY06866	511	510
PBANKA_0207500	PY04326		PBANKA_0207500PY04326	821	731
PBANKA_0207600	PY04325		PBANKA_0207600PY04325	2185	1726
PBANKA_0207700	PY04766		PBANKA_0207700PY04766	1179	826
PBANKA_0207800	PY04768		PBANKA_0207800PY04768	329	330
PBANKA_0207900	PY04769		PBANKA_0207900PY04769	140	140
PBANKA_0208100	PY07834		PBANKA_0208100PY07834	556	222
PBANKA_0208200	PY07833		PBANKA_0208200PY07833	142	142
PBANKA_0208300	PY07333		PBANKA_0208300PY07333	506	379
PBANKA_0208400	PY05193		PBANKA_0208400PY05193	624	612
PBANKA_0208500	PY05192		PBANKA_0208500PY05192	1265	677
PBANKA_0208600	PY01244		PBANKA_0208600PY01244	273	283
PBANKA_0208700	PY01243		PBANKA_0208700PY01243	492	475
PBANKA_0208800	PY01242		PBANKA_0208800PY01242	2945	2033
PBANKA_0208900	PY06307		PBANKA_0208900PY06307	441	414
PBANKA_0209000	PY06306		PBANKA_0209000PY06306	818	479
PBANKA_0209100	PY07092		PBANKA_0209100PY07092	159	175
PBANKA_0209200	PY04147		PBANKA_0209200PY04147	505	499
PBANKA_0209300	PY04148		PBANKA_0209300PY04148	384	375
PBANKA_0209400	PY04150		PBANKA_0209400PY04150	540	511
PBANKA_0209600	PY04835		PBANKA_0209600PY04835	1559	1319
PBANKA_0209700	PY03811		PBANKA_0209700PY03811	1537	1563
PBANKA_0209800	PY03810		PBANKA_0209800PY03810	742	695
PBANKA_0209900	PY06526		PBANKA_0209900PY06526	429	400
PBANKA_0210000	PY06525		PBANKA_0210000PY06525	1296	490
PBANKA_0210100	PY01512		PBANKA_0210100PY01512	281	253
PBANKA_0210200	PY01511		PBANKA_0210200PY01511	686	681
PBANKA_0210300	PY01437		PBANKA_0210300PY01437	494	191
PBANKA_0210400	PY01438		PBANKA_0210400PY01438	1076	1157
PBANKA_0210500	PY01439		PBANKA_0210500PY01439	4204	4099
PBANKA_0210600	PY01440		PBANKA_0210600PY01440	2788	2798
PBANKA_0210700	PY02527		PBANKA_0210700PY02527	679	635
PBANKA_0210800	PY02101		PBANKA_0210800PY02101	170	117
PBANKA_0211000	PY02099		PBANKA_0211000PY02099	438	274
PBANKA_0211100	PY02098		PBANKA_0211100PY02098	939	790
PBANKA_0211200	PY02097		PBANKA_0211200PY02097	883	803
PBANKA_0211300	PY02096		PBANKA_0211300PY02096	541	564
PBANKA_0211400	PY02095		PBANKA_0211400PY02095	773	830
PBANKA_0211500	PY02094		PBANKA_0211500PY02094	256	256
PBANKA_0211600	PY02093		PBANKA_0211600PY02093	720	668
PBANKA_0211800	PY01290		PBANKA_0211800PY01290	821	861
PBANKA_0211900	PY01447		PBANKA_0211900PY01447	1650	1682
PBANKA_0212000	PY00092		PBANKA_0212000PY00092	1802	1841
PBANKA_0212100	PY00093		PBANKA_0212100PY00093	326	326
PBANKA_0212300	PY01307		PBANKA_0212300PY01307	539	539
PBANKA_0212400	PY01308		PBANKA_0212400PY01308	236	153
PBANKA_0212500	PY01310		PBANKA_0212500PY01310	126	126
PBANKA_0212700	PY02958		PBANKA_0212700PY02958	1761	1178
PBANKA_0212800	PY02956		PBANKA_0212800PY02956	561	351
PBANKA_0212900	PY01479		PBANKA_0212900PY01479	397	403
PBANKA_0213000	PY01477		PBANKA_0213000PY01477	526	404
PBANKA_0213200	PY01476		PBANKA_0213200PY01476	2347	2380
PBANKA_0213300	PY01475		PBANKA_0213300PY01475	245	245
PBANKA_0213400	PY01474		PBANKA_0213400PY01474	823	938
PBANKA_0213500	PY01473		PBANKA_0213500PY01473	349	426
PBANKA_0213600	PY01472		PBANKA_0213600PY01472	811	811
PBANKA_0213800	PY01470		PBANKA_0213800PY01470	772	772
PBANKA_0213900	PY01469		PBANKA_0213900PY01469	97	97
PBANKA_0214000	PY01468		PBANKA_0214000PY01468	5058	5054
PBANKA_0214200	PY03001		PBANKA_0214200PY03001	824	717
PBANKA_0214300	PY03000		PBANKA_0214300PY03000	892	887
PBANKA_0214400	PY01583		PBANKA_0214400PY01583	1272	1269
PBANKA_0214500	PY02955		PBANKA_0214500PY02955	158	110
PBANKA_0214550	PY04543		PBANKA_0214550PY04543	158	268
PBANKA_0214600	PY04542		PBANKA_0214600PY04542	1021	847
PBANKA_0214700	PY07103		PBANKA_0214700PY07103	448	404
PBANKA_0214800	PY07104		PBANKA_0214800PY07104	401	371
PBANKA_0214900	PY02694		PBANKA_0214900PY02694	282	300
PBANKA_0214951	PY02696		PBANKA_0214951PY02696	143	465
PBANKA_0216801	PY05995		PBANKA_0216801PY05995	1252	895
PBANKA_0300500	PY00339		PBANKA_0300500PY00339	312	307
PBANKA_0300600	PY05920		PBANKA_0300600PY05920	650	802
PBANKA_0300700	PY00445		PBANKA_0300700PY00445	1127	1162
PBANKA_0300800	PY00446		PBANKA_0300800PY00446	541	540
PBANKA_0301000	PY04214		PBANKA_0301000PY04214	1623	1441
PBANKA_0301100	PY07520		PBANKA_0301100PY07520	401	381
PBANKA_0301200	PY06905		PBANKA_0301200PY06905	215	215
PBANKA_0301300	PY06904		PBANKA_0301300PY06904	91	110
PBANKA_0301400	PY01530		PBANKA_0301400PY01530	492	414
PBANKA_0301500	PY01531		PBANKA_0301500PY01531	349	391
PBANKA_0301600	PY06779		PBANKA_0301600PY06779	558	272
PBANKA_0301600	PY06780		PBANKA_0301600PY06780	558	92
PBANKA_0301700	PY01683		PBANKA_0301700PY01683	453	450
PBANKA_0301800	PY01684		PBANKA_0301800PY01684	775	773
PBANKA_0301900	PY03271		PBANKA_0301900PY03271	1796	1596
PBANKA_0302000	PY00894		PBANKA_0302000PY00894	276	291
PBANKA_0302100	PY00896		PBANKA_0302100PY00896	655	662
PBANKA_0302300	PY00897		PBANKA_0302300PY00897	410	410
PBANKA_0302400	PY00898		PBANKA_0302400PY00898	983	1092
PBANKA_0302500	PY00899		PBANKA_0302500PY00899	505	505
PBANKA_0302600	PY00900		PBANKA_0302600PY00900	383	410
PBANKA_0302700	PY00901		PBANKA_0302700PY00901	362	382
PBANKA_0302800	PY00902		PBANKA_0302800PY00902	495	395
PBANKA_0303100	PY02526		PBANKA_0303100PY02526	451	377
PBANKA_0303200	PY02525		PBANKA_0303200PY02525	133	152
PBANKA_0303300	PY01127		PBANKA_0303300PY01127	619	479
PBANKA_0303400	PY01125		PBANKA_0303400PY01125	202	284
PBANKA_0303500	PY01124		PBANKA_0303500PY01124	122	122
PBANKA_0303600	PY01123		PBANKA_0303600PY01123	993	1000
PBANKA_0303700	PY01122		PBANKA_0303700PY01122	1287	1274
PBANKA_0303800	PY05037		PBANKA_0303800PY05037	247	255
PBANKA_0303900	PY05039		PBANKA_0303900PY05039	541	541
PBANKA_0304000	PY05041		PBANKA_0304000PY05041	1977	510
PBANKA_0304100	PY00070		PBANKA_0304100PY00070	1030	958
PBANKA_0304200	PY00068		PBANKA_0304200PY00068	106	66
PBANKA_0304300	PY05969		PBANKA_0304300PY05969	457	473
PBANKA_0304500	PY04357		PBANKA_0304500PY04357	1650	989
PBANKA_0304600	PY02064		PBANKA_0304600PY02064	184	185
PBANKA_0304700	PY02063		PBANKA_0304700PY02063	719	632
PBANKA_0304800	PY02062		PBANKA_0304800PY02062	923	593
PBANKA_0304900	PY00291		PBANKA_0304900PY00291	1096	1204
PBANKA_0304900	PY00292		PBANKA_0304900PY00292	1096	1132
PBANKA_0304900	PY00293		PBANKA_0304900PY00293	1096	1223
PBANKA_0305000	PY00291		PBANKA_0305000PY00291	1122	1204
PBANKA_0305000	PY00292		PBANKA_0305000PY00292	1122	1132
PBANKA_0305000	PY00293		PBANKA_0305000PY00293	1122	1223
PBANKA_0305100	PY00291		PBANKA_0305100PY00291	1406	1204
PBANKA_0305100	PY00292		PBANKA_0305100PY00292	1406	1132
PBANKA_0305100	PY00293		PBANKA_0305100PY00293	1406	1223
PBANKA_0305200	PY06292		PBANKA_0305200PY06292	1519	835
PBANKA_0305300	PY03494		PBANKA_0305300PY03494	298	301
PBANKA_0305400	PY03493		PBANKA_0305400PY03493	1500	1566
PBANKA_0305500	PY03492		PBANKA_0305500PY03492	1138	491
PBANKA_0305600	PY04779		PBANKA_0305600PY04779	139	142
PBANKA_0305700	PY04778		PBANKA_0305700PY04778	401	413
PBANKA_0305900	PY04775		PBANKA_0305900PY04775	218	218
PBANKA_0306000	PY03857		PBANKA_0306000PY03857	2287	1978
PBANKA_0306100	PY03856		PBANKA_0306100PY03856	2756	1609
PBANKA_0306200	PY02960		PBANKA_0306200PY02960	694	671
PBANKA_0306300	PY00320		PBANKA_0306300PY00320	271	137
PBANKA_0306400	PY00321		PBANKA_0306400PY00321	246	248
PBANKA_0306500	PY00322		PBANKA_0306500PY00322	454	60
PBANKA_0306500	PY00323		PBANKA_0306500PY00323	454	323
PBANKA_0306600	PY00324		PBANKA_0306600PY00324	483	525
PBANKA_0306700	PY00325		PBANKA_0306700PY00325	1009	842
PBANKA_0306800	PY00326		PBANKA_0306800PY00326	466	497
PBANKA_0306900	PY07642		PBANKA_0306900PY07642	83	83
PBANKA_0307000	PY06446		PBANKA_0307000PY06446	96	116
PBANKA_0307100	PY06445		PBANKA_0307100PY06445	2137	2164
PBANKA_0307200	PY00444		PBANKA_0307200PY00444	456	456
PBANKA_0307400	PY00442		PBANKA_0307400PY00442	1325	689
PBANKA_0307400	PY00443		PBANKA_0307400PY00443	1325	462
PBANKA_0307500	PY00441		PBANKA_0307500PY00441	446	343
PBANKA_0307900	PY05091		PBANKA_0307900PY05091	1105	706
PBANKA_0308000	PY04308		PBANKA_0308000PY04308	226	228
PBANKA_0308100	PY04307		PBANKA_0308100PY04307	293	286
PBANKA_0308300	PY04596		PBANKA_0308300PY04596	1175	1029
PBANKA_0308300	PY04597		PBANKA_0308300PY04597	1175	149
PBANKA_0308400	PY04598		PBANKA_0308400PY04598	204	204
PBANKA_0308500	PY02503		PBANKA_0308500PY02503	736	671
PBANKA_0308600	PY05639		PBANKA_0308600PY05639	575	576
PBANKA_0308800	PY07658		PBANKA_0308800PY07658	307	184
PBANKA_0308900	PY03560		PBANKA_0308900PY03560	918	575
PBANKA_0309000	PY03559		PBANKA_0309000PY03559	262	263
PBANKA_0309100	PY03558		PBANKA_0309100PY03558	428	428
PBANKA_0309500	PY02991		PBANKA_0309500PY02991	248	248
PBANKA_0309600	PY02990		PBANKA_0309600PY02990	343	349
PBANKA_0309700	PY02989		PBANKA_0309700PY02989	678	632
PBANKA_0309800	PY02988		PBANKA_0309800PY02988	347	460
PBANKA_0309900	PY02987		PBANKA_0309900PY02987	166	91
PBANKA_0310000	PY02986		PBANKA_0310000PY02986	334	318
PBANKA_0310100	PY02985		PBANKA_0310100PY02985	127	127
PBANKA_0310300	PY02983		PBANKA_0310300PY02983	349	292
PBANKA_0310400	PY02982		PBANKA_0310400PY02982	458	156
PBANKA_0310600	PY03935		PBANKA_0310600PY03935	154	154
PBANKA_0310700	PY03934		PBANKA_0310700PY03934	666	663
PBANKA_0310800	PY03933		PBANKA_0310800PY03933	828	889
PBANKA_0310900	PY03932		PBANKA_0310900PY03932	543	621
PBANKA_0311000	PY03930		PBANKA_0311000PY03930	1388	1249
PBANKA_0311200	PY03137		PBANKA_0311200PY03137	561	550
PBANKA_0311300	PY03305		PBANKA_0311300PY03305	301	298
PBANKA_0311400	PY06391		PBANKA_0311400PY06391	1650	1022
PBANKA_0311500	PY06392		PBANKA_0311500PY06392	299	117
PBANKA_0311600	PY05194		PBANKA_0311600PY05194	1205	1000
PBANKA_0311700	PY05738		PBANKA_0311700PY05738	694	650
PBANKA_0311800	PY05999		PBANKA_0311800PY05999	753	739
PBANKA_0311900	PY00197		PBANKA_0311900PY00197	299	360
PBANKA_0312000	PY00196		PBANKA_0312000PY00196	245	245
PBANKA_0312100	PY00195		PBANKA_0312100PY00195	805	830
PBANKA_0312200	PY01112		PBANKA_0312200PY01112	543	523
PBANKA_0312300	PY01113		PBANKA_0312300PY01113	347	354
PBANKA_0312400	PY01115		PBANKA_0312400PY01115	1312	1312
PBANKA_0312500	PY01116		PBANKA_0312500PY01116	815	718
PBANKA_0312700	PY01120		PBANKA_0312700PY01120	1465	1529
PBANKA_0312800	PY01119		PBANKA_0312800PY01119	1125	1141
PBANKA_0312900	PY01118		PBANKA_0312900PY01118	232	224
PBANKA_0313100	PY01251		PBANKA_0313100PY01251	697	703
PBANKA_0313200	PY01250		PBANKA_0313200PY01250	1609	1373
PBANKA_0313300	PY01249		PBANKA_0313300PY01249	580	637
PBANKA_0313500	PY04635		PBANKA_0313500PY04635	872	535
PBANKA_0313600	PY04634		PBANKA_0313600PY04634	463	522
PBANKA_0313700	PY04633		PBANKA_0313700PY04633	862	373
PBANKA_0313800	PY05971		PBANKA_0313800PY05971	548	548
PBANKA_0313900	PY05970		PBANKA_0313900PY05970	1398	324
PBANKA_0314000	PY01700		PBANKA_0314000PY01700	141	49
PBANKA_0314200	PY06527		PBANKA_0314200PY06527	523	535
PBANKA_0314300	PY06528		PBANKA_0314300PY06528	1429	983
PBANKA_0314400	PY04711		PBANKA_0314400PY04711	225	161
PBANKA_0314500	PY04712		PBANKA_0314500PY04712	107	107
PBANKA_0314700	PY03797		PBANKA_0314700PY03797	330	330
PBANKA_0314800	PY03795		PBANKA_0314800PY03795	318	254
PBANKA_0314900	PY03794		PBANKA_0314900PY03794	764	797
PBANKA_0315000	PY01246		PBANKA_0315000PY01246	355	361
PBANKA_0315100	PY01247		PBANKA_0315100PY01247	499	517
PBANKA_0315200	PY01248		PBANKA_0315200PY01248	101	101
PBANKA_0315300	PY04747		PBANKA_0315300PY04747	1765	1852
PBANKA_0315400	PY04746		PBANKA_0315400PY04746	480	477
PBANKA_0315700	PY04744		PBANKA_0315700PY04744	133	126
PBANKA_0315800	PY04494		PBANKA_0315800PY04494	68	67
PBANKA_0315900	PY04495		PBANKA_0315900PY04495	318	318
PBANKA_0316000	PY04496		PBANKA_0316000PY04496	861	888
PBANKA_0316100	PY04497		PBANKA_0316100PY04497	258	261
PBANKA_0316300	PY02058		PBANKA_0316300PY02058	272	304
PBANKA_0316600	PY05054		PBANKA_0316600PY05054	2731	2664
PBANKA_0316700	PY05057		PBANKA_0316700PY05057	193	190
PBANKA_0316800	PY00800		PBANKA_0316800PY00800	387	334
PBANKA_0316821	PY00799		PBANKA_0316821PY00799	387	298
PBANKA_0400500	PY01931		PBANKA_0400500PY01931	873	1112
PBANKA_0400700	PY01768		PBANKA_0400700PY01768	312	247
PBANKA_0400800	PY01313		PBANKA_0400800PY01313	312	302
PBANKA_0401000	PY07385		PBANKA_0401000PY07385	618	615
PBANKA_0401100	PY06573		PBANKA_0401100PY06573	1306	1309
PBANKA_0401300	PY03962		PBANKA_0401300PY03962	176	154
PBANKA_0401400	PY03963		PBANKA_0401400PY03963	474	473
PBANKA_0401500	PY01601		PBANKA_0401500PY01601	1246	574
PBANKA_0401600	PY05628		PBANKA_0401600PY05628	777	776
PBANKA_0401700	PY05089		PBANKA_0401700PY05089	1320	1277
PBANKA_0401800	PY01351		PBANKA_0401800PY01351	1093	1103
PBANKA_0401900	PY01352		PBANKA_0401900PY01352	152	137
PBANKA_0402000	PY07037		PBANKA_0402000PY07037	611	570
PBANKA_0402200	PY00502		PBANKA_0402200PY00502	175	175
PBANKA_0402300	PY00503		PBANKA_0402300PY00503	443	465
PBANKA_0402400	PY00504		PBANKA_0402400PY00504	573	602
PBANKA_0402500	PY00505		PBANKA_0402500PY00505	192	192
PBANKA_0402600	PY00506		PBANKA_0402600PY00506	784	797
PBANKA_0402700	PY03527		PBANKA_0402700PY03527	512	512
PBANKA_0402800	PY03528		PBANKA_0402800PY03528	529	570
PBANKA_0402900	PY03529		PBANKA_0402900PY03529	1221	753
PBANKA_0403000	PY03170		PBANKA_0403000PY03170	103	103
PBANKA_0403100	PY03169		PBANKA_0403100PY03169	168	196
PBANKA_0403200	PY03168		PBANKA_0403200PY03168	340	137
PBANKA_0403300	PY03898		PBANKA_0403300PY03898	1368	279
PBANKA_0403500	PY07445		PBANKA_0403500PY07445	381	364
PBANKA_0403700	PY05029		PBANKA_0403700PY05029	899	1023
PBANKA_0403800	PY05028		PBANKA_0403800PY05028	735	424
PBANKA_0404100	PY02645		PBANKA_0404100PY02645	540	554
PBANKA_0404200	PY05886		PBANKA_0404200PY05886	139	142
PBANKA_0404300	PY05887		PBANKA_0404300PY05887	904	903
PBANKA_0404400	PY05888		PBANKA_0404400PY05888	136	156
PBANKA_0404500	PY07420		PBANKA_0404500PY07420	353	370
PBANKA_0404600	PY05306		PBANKA_0404600PY05306	350	233
PBANKA_0404700	PY05305		PBANKA_0404700PY05305	109	109
PBANKA_0404800	PY05303		PBANKA_0404800PY05303	627	625
PBANKA_0404900	PY01192		PBANKA_0404900PY01192	300	299
PBANKA_0405000	PY01193		PBANKA_0405000PY01193	85	85
PBANKA_0405100	PY06839		PBANKA_0405100PY06839	115	85
PBANKA_0405200	PY06837		PBANKA_0405200PY06837	533	535
PBANKA_0405300	PY05754		PBANKA_0405300PY05754	145	155
PBANKA_0405400	PY05755		PBANKA_0405400PY05755	142	142
PBANKA_0405500	PY05756		PBANKA_0405500PY05756	257	293
PBANKA_0405600	PY06631		PBANKA_0405600PY06631	435	430
PBANKA_0405700	PY06630		PBANKA_0405700PY06630	330	337
PBANKA_0405800	PY06713		PBANKA_0405800PY06713	314	298
PBANKA_0405900	PY05494		PBANKA_0405900PY05494	556	494
PBANKA_0406000	PY05495		PBANKA_0406000PY05495	1435	1502
PBANKA_0406100	PY01938		PBANKA_0406100PY01938	616	632
PBANKA_0406200	PY01937		PBANKA_0406200PY01937	3624	3869
PBANKA_0406300	PY01936		PBANKA_0406300PY01936	477	485
PBANKA_0406400	PY01935		PBANKA_0406400PY01935	1523	1507
PBANKA_0406500	PY01933		PBANKA_0406500PY01933	539	539
PBANKA_0406600	PY01932		PBANKA_0406600PY01932	277	267
PBANKA_0406800	PY02344		PBANKA_0406800PY02344	499	499
PBANKA_0406900	PY02343		PBANKA_0406900PY02343	465	449
PBANKA_0407000	PY02342		PBANKA_0407000PY02342	108	108
PBANKA_0407100	PY02341		PBANKA_0407100PY02341	1269	1273
PBANKA_0407200	PY03455		PBANKA_0407200PY03455	448	482
PBANKA_0407400	PY03456		PBANKA_0407400PY03456	1719	349
PBANKA_0407500	PY03955		PBANKA_0407500PY03955	690	727
PBANKA_0407600	PY02906		PBANKA_0407600PY02906	581	574
PBANKA_0407700	PY02905		PBANKA_0407700PY02905	111	111
PBANKA_0407800	PY02904		PBANKA_0407800PY02904	526	445
PBANKA_0407900	PY07308		PBANKA_0407900PY07308	279	260
PBANKA_0408000	PY05132		PBANKA_0408000PY05132	1540	1510
PBANKA_0408200	PY06394		PBANKA_0408200PY06394	554	538
PBANKA_0408300	PY06128		PBANKA_0408300PY06128	3513	1974
PBANKA_0408400	PY07389		PBANKA_0408400PY07389	1069	1050
PBANKA_0408500	PY07388		PBANKA_0408500PY07388	989	197
PBANKA_0408600	PY04581		PBANKA_0408600PY04581	235	235
PBANKA_0408700	PY04582		PBANKA_0408700PY04582	144	133
PBANKA_0408900	PY05314		PBANKA_0408900PY05314	765	758
PBANKA_0409100	PY05315		PBANKA_0409100PY05315	422	438
PBANKA_0409200	PY07509		PBANKA_0409200PY07509	1149	959
PBANKA_0409300	PY06311		PBANKA_0409300PY06311	980	973
PBANKA_0409400	PY02490		PBANKA_0409400PY02490	2708	2699
PBANKA_0409600	PY01717		PBANKA_0409600PY01717	679	657
PBANKA_0409700	PY01714		PBANKA_0409700PY01714	441	153
PBANKA_0409700	PY01716		PBANKA_0409700PY01716	441	142
PBANKA_0409800	PY01712		PBANKA_0409800PY01712	572	572
PBANKA_0409900	PY01711		PBANKA_0409900PY01711	656	689
PBANKA_0410100	PY01709		PBANKA_0410100PY01709	685	676
PBANKA_0410200	PY01708		PBANKA_0410200PY01708	1010	721
PBANKA_0410300	PY01718		PBANKA_0410300PY01718	303	300
PBANKA_0410400	PY01719		PBANKA_0410400PY01719	430	432
PBANKA_0410500	PY04506		PBANKA_0410500PY04506	722	544
PBANKA_0410600	PY04507		PBANKA_0410600PY04507	127	127
PBANKA_0410650	PY04508		PBANKA_0410650PY04508	332	345
PBANKA_0410700	PY04509		PBANKA_0410700PY04509	286	328
PBANKA_0410800	PY04510		PBANKA_0410800PY04510	733	722
PBANKA_0410900	PY03661		PBANKA_0410900PY03661	211	225
PBANKA_0411100	PY03662		PBANKA_0411100PY03662	661	708
PBANKA_0411200	PY03663		PBANKA_0411200PY03663	786	788
PBANKA_0411300	PY03664		PBANKA_0411300PY03664	562	413
PBANKA_0411300	PY03665		PBANKA_0411300PY03665	562	141
PBANKA_0411500	PY03103		PBANKA_0411500PY03103	609	610
PBANKA_0411700	PY02847		PBANKA_0411700PY02847	284	245
PBANKA_0411800	PY02848		PBANKA_0411800PY02848	197	151
PBANKA_0412000	PY02283		PBANKA_0412000PY02283	377	378
PBANKA_0412100	PY02284		PBANKA_0412100PY02284	308	308
PBANKA_0412200	PY02285		PBANKA_0412200PY02285	262	263
PBANKA_0412300	PY02286		PBANKA_0412300PY02286	232	231
PBANKA_0412400	PY02287		PBANKA_0412400PY02287	920	881
PBANKA_0412500	PY07280		PBANKA_0412500PY07280	884	817
PBANKA_0412700	PY04860		PBANKA_0412700PY04860	189	189
PBANKA_0412800	PY04859		PBANKA_0412800PY04859	227	251
PBANKA_0412900	PY04858		PBANKA_0412900PY04858	1905	2401
PBANKA_0413200	PY05833		PBANKA_0413200PY05833	232	217
PBANKA_0413300	PY05832		PBANKA_0413300PY05832	231	231
PBANKA_0413400	PY05941		PBANKA_0413400PY05941	371	371
PBANKA_0413500	PY05939		PBANKA_0413500PY05939	1037	548
PBANKA_0413500	PY05940		PBANKA_0413500PY05940	1037	466
PBANKA_0413600	PY05938		PBANKA_0413600PY05938	265	271
PBANKA_0413700	PY03460		PBANKA_0413700PY03460	283	201
PBANKA_0413800	PY03459		PBANKA_0413800PY03459	306	331
PBANKA_0413900	PY03458		PBANKA_0413900PY03458	306	302
PBANKA_0414000	PY03457		PBANKA_0414000PY03457	1951	1249
PBANKA_0414100	PY03581		PBANKA_0414100PY03581	367	306
PBANKA_0414200	PY03582		PBANKA_0414200PY03582	867	936
PBANKA_0414300	PY06387		PBANKA_0414300PY06387	457	430
PBANKA_0414400	PY06388		PBANKA_0414400PY06388	311	324
PBANKA_0414600	PY04951		PBANKA_0414600PY04951	130	130
PBANKA_0414700	PY03445		PBANKA_0414700PY03445	678	635
PBANKA_0414800	PY03443		PBANKA_0414800PY03443	354	377
PBANKA_0414900	PY05018		PBANKA_0414900PY05018	713	694
PBANKA_0415000	PY05017		PBANKA_0415000PY05017	457	462
PBANKA_0415100	PY07152		PBANKA_0415100PY07152	540	404
PBANKA_0415200	PY07558		PBANKA_0415200PY07558	195	128
PBANKA_0415300	PY04959		PBANKA_0415300PY04959	1522	1559
PBANKA_0415500	PY05987		PBANKA_0415500PY05987	999	816
PBANKA_0415600	PY03790		PBANKA_0415600PY03790	985	884
PBANKA_0415700	PY04567		PBANKA_0415700PY04567	324	159
PBANKA_0415800	PY04566		PBANKA_0415800PY04566	1111	945
PBANKA_0416000	PY06325		PBANKA_0416000PY06325	908	842
PBANKA_0416100	PY01799		PBANKA_0416100PY01799	5834	441
PBANKA_0416200	PY04545		PBANKA_0416200PY04545	1091	1092
PBANKA_0416300	PY00064		PBANKA_0416300PY00064	2004	1991
PBANKA_0416400	PY00065		PBANKA_0416400PY00065	270	222
PBANKA_0416600	PY00067		PBANKA_0416600PY00067	486	487
PBANKA_0416700	PY04607		PBANKA_0416700PY04607	187	37
PBANKA_0416800	PY04608		PBANKA_0416800PY04608	1386	1172
PBANKA_0416900	PY06424		PBANKA_0416900PY06424	129	173
PBANKA_0417000	PY04820		PBANKA_0417000PY04820	185	185
PBANKA_0417100	PY04819		PBANKA_0417100PY04819	2361	524
PBANKA_0417200	PY01149		PBANKA_0417200PY01149	286	286
PBANKA_0417300	PY01150		PBANKA_0417300PY01150	1224	1231
PBANKA_0417400	PY01151		PBANKA_0417400PY01151	344	350
PBANKA_0417500	PY01152		PBANKA_0417500PY01152	131	131
PBANKA_0417600	PY01153		PBANKA_0417600PY01153	1473	512
PBANKA_0417600	PY01154		PBANKA_0417600PY01154	1473	858
PBANKA_0417700	PY01155		PBANKA_0417700PY01155	453	453
PBANKA_0417800	PY01156		PBANKA_0417800PY01156	780	470
PBANKA_0417900	PY01157		PBANKA_0417900PY01157	1237	1249
PBANKA_0418000	PY01108		PBANKA_0418000PY01108	2420	2237
PBANKA_0418100	PY01109		PBANKA_0418100PY01109	2776	1996
PBANKA_0418200	PY01824		PBANKA_0418200PY01824	206	232
PBANKA_0418300	PY01823		PBANKA_0418300PY01823	201	211
PBANKA_0418400	PY01822		PBANKA_0418400PY01822	162	122
PBANKA_0501100	PY00205		PBANKA_0501100PY00205	154	175
PBANKA_0501200	PY00204		PBANKA_0501200PY00204	220	224
PBANKA_0501300	PY00203		PBANKA_0501300PY00203	1097	1097
PBANKA_0501400	PY00202		PBANKA_0501400PY00202	255	255
PBANKA_0501500	PY00201		PBANKA_0501500PY00201	530	476
PBANKA_0501600	PY00200		PBANKA_0501600PY00200	439	439
PBANKA_0501700	PY00199		PBANKA_0501700PY00199	245	226
PBANKA_0501800	PY02639		PBANKA_0501800PY02639	130	129
PBANKA_0501900	PY02640		PBANKA_0501900PY02640	537	585
PBANKA_0502000	PY02641		PBANKA_0502000PY02641	524	516
PBANKA_0502100	PY02642		PBANKA_0502100PY02642	948	872
PBANKA_0502200	PY02643		PBANKA_0502200PY02643	467	467
PBANKA_0502300	PY02644		PBANKA_0502300PY02644	478	172
PBANKA_0502400	PY02574		PBANKA_0502400PY02574	252	252
PBANKA_0502500	PY02573		PBANKA_0502500PY02573	2095	1693
PBANKA_0502600	PY06959		PBANKA_0502600PY06959	715	759
PBANKA_0502650	PY05007		PBANKA_0502650PY05007	194	131
PBANKA_0502800	PY05008		PBANKA_0502800PY05008	1575	1365
PBANKA_0502900	PY02493		PBANKA_0502900PY02493	546	497
PBANKA_0503000	PY02494		PBANKA_0503000PY02494	457	460
PBANKA_0503100	PY02495		PBANKA_0503100PY02495	634	562
PBANKA_0503200	PY04040		PBANKA_0503200PY04040	2110	2169
PBANKA_0503300	PY04041		PBANKA_0503300PY04041	1468	1521
PBANKA_0503500	PY04042		PBANKA_0503500PY04042	1467	1310
PBANKA_0503600	PY05200		PBANKA_0503600PY05200	108	108
PBANKA_0503700	PY05202		PBANKA_0503700PY05202	1246	239
PBANKA_0503800	PY00609		PBANKA_0503800PY00609	866	800
PBANKA_0503900	PY00608		PBANKA_0503900PY00608	565	494
PBANKA_0504000	PY00607		PBANKA_0504000PY00607	930	782
PBANKA_0504100	PY00606		PBANKA_0504100PY00606	124	124
PBANKA_0504200	PY00605		PBANKA_0504200PY00605	378	279
PBANKA_0504300	PY00603		PBANKA_0504300PY00603	101	723
PBANKA_0504300	PY00604		PBANKA_0504300PY00604	101	102
PBANKA_0504400	PY00603		PBANKA_0504400PY00603	856	723
PBANKA_0504400	PY00604		PBANKA_0504400PY00604	856	102
PBANKA_0504500	PY00602		PBANKA_0504500PY00602	659	679
PBANKA_0504600	PY00601		PBANKA_0504600PY00601	480	364
PBANKA_0504800	PY00600		PBANKA_0504800PY00600	1553	377
PBANKA_0504900	PY04574		PBANKA_0504900PY04574	1155	1183
PBANKA_0505000	PY04573		PBANKA_0505000PY04573	624	561
PBANKA_0505100	PY04572		PBANKA_0505100PY04572	181	181
PBANKA_0505200	PY03164		PBANKA_0505200PY03164	355	337
PBANKA_0505300	PY03165		PBANKA_0505300PY03165	1618	454
PBANKA_0505400	PY04954		PBANKA_0505400PY04954	586	584
PBANKA_0505600	PY02254		PBANKA_0505600PY02254	619	393
PBANKA_0505700	PY02253		PBANKA_0505700PY02253	609	694
PBANKA_0505800	PY02252		PBANKA_0505800PY02252	262	262
PBANKA_0506000	PY04081		PBANKA_0506000PY04081	1810	1737
PBANKA_0506200	PY04813		PBANKA_0506200PY04813	1310	1147
PBANKA_0506300	PY05046		PBANKA_0506300PY05046	255	210
PBANKA_0506400	PY05045		PBANKA_0506400PY05045	623	218
PBANKA_0506500	PY07622		PBANKA_0506500PY07622	304	166
PBANKA_0506600	PY01659		PBANKA_0506600PY01659	481	516
PBANKA_0506700	PY01660		PBANKA_0506700PY01660	566	566
PBANKA_0506800	PY01661		PBANKA_0506800PY01661	877	901
PBANKA_0506900	PY01663		PBANKA_0506900PY01663	431	369
PBANKA_0507000	PY01664		PBANKA_0507000PY01664	819	826
PBANKA_0507100	PY01665		PBANKA_0507100PY01665	118	57
PBANKA_0507200	PY01666		PBANKA_0507200PY01666	399	407
PBANKA_0507300	PY03506		PBANKA_0507300PY03506	5309	3985
PBANKA_0507400	PY01515		PBANKA_0507400PY01515	334	332
PBANKA_0507500	PY01516		PBANKA_0507500PY01516	79	84
PBANKA_0507600	PY01517		PBANKA_0507600PY01517	193	149
PBANKA_0507900	PY02295		PBANKA_0507900PY02295	698	699
PBANKA_0508000	PY02296		PBANKA_0508000PY02296	535	584
PBANKA_0508100	PY02297		PBANKA_0508100PY02297	2673	2541
PBANKA_0508200	PY01461		PBANKA_0508200PY01461	497	514
PBANKA_0508300	PY01460		PBANKA_0508300PY01460	1031	1047
PBANKA_0508500	PY04990		PBANKA_0508500PY04990	131	131
PBANKA_0508600	PY04991		PBANKA_0508600PY04991	457	446
PBANKA_0508700	PY04992		PBANKA_0508700PY04992	222	222
PBANKA_0508800	PY04993		PBANKA_0508800PY04993	429	378
PBANKA_0508900	PY04994		PBANKA_0508900PY04994	484	484
PBANKA_0509000	PY05815		PBANKA_0509000PY05815	991	1012
PBANKA_0509100	PY05813		PBANKA_0509100PY05813	1130	928
PBANKA_0509200	PY05812		PBANKA_0509200PY05812	863	667
PBANKA_0509300	PY00101		PBANKA_0509300PY00101	757	690
PBANKA_0509400	PY00100		PBANKA_0509400PY00100	372	248
PBANKA_0509700	PY05441		PBANKA_0509700PY05441	4696	516
PBANKA_0509800	PY03823		PBANKA_0509800PY03823	66	66
PBANKA_0509900	PY03822		PBANKA_0509900PY03822	193	179
PBANKA_0510000	PY03821		PBANKA_0510000PY03821	75	75
PBANKA_0510100	PY03820		PBANKA_0510100PY03820	1144	1057
PBANKA_0510200	PY03819		PBANKA_0510200PY03819	310	311
PBANKA_0510300	PY06711		PBANKA_0510300PY06711	174	44
PBANKA_0510400	PY06712		PBANKA_0510400PY06712	522	482
PBANKA_0510600	PY07496		PBANKA_0510600PY07496	541	289
PBANKA_0510800	PY01982		PBANKA_0510800PY01982	1443	1500
PBANKA_0510900	PY06059		PBANKA_0510900PY06059	263	263
PBANKA_0511000	PY06060		PBANKA_0511000PY06060	287	287
PBANKA_0511100	PY06061		PBANKA_0511100PY06061	1148	1246
PBANKA_0511200	PY06994		PBANKA_0511200PY06994	677	570
PBANKA_0511300	PY03833		PBANKA_0511300PY03833	533	531
PBANKA_0511400	PY03834		PBANKA_0511400PY03834	389	422
PBANKA_0511500	PY05877		PBANKA_0511500PY05877	177	193
PBANKA_0511600	PY05878		PBANKA_0511600PY05878	71	74
PBANKA_0511700	PY05879		PBANKA_0511700PY05879	335	205
PBANKA_0511800	PY05880		PBANKA_0511800PY05880	179	273
PBANKA_0511900	PY05881		PBANKA_0511900PY05881	386	386
PBANKA_0512000	PY05972		PBANKA_0512000PY05972	277	140
PBANKA_0512200	PY02951		PBANKA_0512200PY02951	672	579
PBANKA_0512300	PY02950		PBANKA_0512300PY02950	272	272
PBANKA_0512400	PY05509		PBANKA_0512400PY05509	385	417
PBANKA_0512500	PY05510		PBANKA_0512500PY05510	398	371
PBANKA_0512600	PY05511		PBANKA_0512600PY05511	570	672
PBANKA_0512700	PY05512		PBANKA_0512700PY05512	151	164
PBANKA_0512900	PY07108		PBANKA_0512900PY07108	117	83
PBANKA_0513000	PY07110		PBANKA_0513000PY07110	366	368
PBANKA_0513100	PY02874		PBANKA_0513100PY02874	1285	923
PBANKA_0513200	PY02072		PBANKA_0513200PY02072	565	478
PBANKA_0513300	PY02073		PBANKA_0513300PY02073	742	732
PBANKA_0513400	PY02074		PBANKA_0513400PY02074	519	550
PBANKA_0513500	PY02075		PBANKA_0513500PY02075	113	108
PBANKA_0513600	PY02076		PBANKA_0513600PY02076	363	364
PBANKA_0513700	PY02078		PBANKA_0513700PY02078	781	674
PBANKA_0513800	PY02079		PBANKA_0513800PY02079	441	441
PBANKA_0513900	PY04105		PBANKA_0513900PY04105	1346	1376
PBANKA_0514000	PY04106		PBANKA_0514000PY04106	131	131
PBANKA_0514100	PY04107		PBANKA_0514100PY04107	1162	429
PBANKA_0514100	PY04108		PBANKA_0514100PY04108	1162	744
PBANKA_0514200	PY04569		PBANKA_0514200PY04569	419	414
PBANKA_0514300	PY04570		PBANKA_0514300PY04570	947	833
PBANKA_0514400	PY07004		PBANKA_0514400PY07004	223	190
PBANKA_0514500	PY00527		PBANKA_0514500PY00527	390	390
PBANKA_0514600	PY00526		PBANKA_0514600PY00526	580	601
PBANKA_0514700	PY00525		PBANKA_0514700PY00525	239	227
PBANKA_0514800	PY00524		PBANKA_0514800PY00524	239	239
PBANKA_0514900	PY00523		PBANKA_0514900PY00523	213	227
PBANKA_0515000	PY00522		PBANKA_0515000PY00522	217	217
PBANKA_0515100	PY05980		PBANKA_0515100PY05980	187	119
PBANKA_0515200	PY05981		PBANKA_0515200PY05981	364	364
PBANKA_0515300	PY05982		PBANKA_0515300PY05982	691	702
PBANKA_0515350	PY05983		PBANKA_0515350PY05983	345	318
PBANKA_0515400	PY05979		PBANKA_0515400PY05979	656	626
PBANKA_0515600	PY06322		PBANKA_0515600PY06322	436	309
PBANKA_0515700	PY04561		PBANKA_0515700PY04561	600	473
PBANKA_0515800	PY04560		PBANKA_0515800PY04560	656	770
PBANKA_0515900	PY00841		PBANKA_0515900PY00841	997	663
PBANKA_0516200	PY03143		PBANKA_0516200PY03143	452	376
PBANKA_0516300	PY03142		PBANKA_0516300PY03142	261	261
PBANKA_0516400	PY02602		PBANKA_0516400PY02602	347	347
PBANKA_0516500	PY02600		PBANKA_0516500PY02600	451	485
PBANKA_0516600	PY02599		PBANKA_0516600PY02599	310	1231
PBANKA_0516800	PY04753		PBANKA_0516800PY04753	498	415
PBANKA_0516900	PY04754		PBANKA_0516900PY04754	1403	1404
PBANKA_0517000	PY07506		PBANKA_0517000PY07506	313	364
PBANKA_0517100	PY03151		PBANKA_0517100PY03151	122	122
PBANKA_0517200	PY03150		PBANKA_0517200PY03150	296	296
PBANKA_0517300	PY03149		PBANKA_0517300PY03149	690	688
PBANKA_0517400	PY03148		PBANKA_0517400PY03148	903	901
PBANKA_0517500	PY03146		PBANKA_0517500PY03146	489	260
PBANKA_0517500	PY03147		PBANKA_0517500PY03147	489	234
PBANKA_0517700	PY00468		PBANKA_0517700PY00468	191	173
PBANKA_0517800	PY00467		PBANKA_0517800PY00467	642	643
PBANKA_0517900	PY00466		PBANKA_0517900PY00466	140	140
PBANKA_0518000	PY00465		PBANKA_0518000PY00465	210	210
PBANKA_0518100	PY05467		PBANKA_0518100PY05467	598	509
PBANKA_0518200	PY05468		PBANKA_0518200PY05468	631	631
PBANKA_0518300	PY05469		PBANKA_0518300PY05469	1359	1261
PBANKA_0518400	PY05470		PBANKA_0518400PY05470	275	267
PBANKA_0518500	PY05471		PBANKA_0518500PY05471	178	178
PBANKA_0518600	PY05474		PBANKA_0518600PY05474	333	114
PBANKA_0518700	PY03894		PBANKA_0518700PY03894	898	882
PBANKA_0518800	PY03893		PBANKA_0518800PY03893	1060	626
PBANKA_0518900	PY01020		PBANKA_0518900PY01020	477	442
PBANKA_0519000	PY01018		PBANKA_0519000PY01018	754	467
PBANKA_0519100	PY01017		PBANKA_0519100PY01017	294	316
PBANKA_0519200	PY01016		PBANKA_0519200PY01016	393	402
PBANKA_0519300	PY01015		PBANKA_0519300PY01015	576	637
PBANKA_0519400	PY01014		PBANKA_0519400PY01014	597	674
PBANKA_0519500	PY01013		PBANKA_0519500PY01013	238	225
PBANKA_0519600	PY01012		PBANKA_0519600PY01012	220	219
PBANKA_0519700	PY01011		PBANKA_0519700PY01011	213	242
PBANKA_0519800	PY01010		PBANKA_0519800PY01010	557	427
PBANKA_0519900	PY01008		PBANKA_0519900PY01008	1591	1566
PBANKA_0520000	PY03879		PBANKA_0520000PY03879	734	624
PBANKA_0520100	PY03881		PBANKA_0520100PY03881	710	530
PBANKA_0520200	PY03882		PBANKA_0520200PY03882	301	301
PBANKA_0520300	PY03883		PBANKA_0520300PY03883	1122	1127
PBANKA_0520400	PY04073		PBANKA_0520400PY04073	749	718
PBANKA_0520500	PY04074		PBANKA_0520500PY04074	875	870
PBANKA_0520600	PY04075		PBANKA_0520600PY04075	105	105
PBANKA_0520900	PY04877		PBANKA_0520900PY04877	119	30
PBANKA_0521000	PY06809		PBANKA_0521000PY06809	929	960
PBANKA_0521200	PY06808		PBANKA_0521200PY06808	359	174
PBANKA_0521300	PY05484		PBANKA_0521300PY05484	2802	2835
PBANKA_0521400	PY06287		PBANKA_0521400PY06287	588	544
PBANKA_0521500	PY06286		PBANKA_0521500PY06286	1222	1182
PBANKA_0521600	PY06285		PBANKA_0521600PY06285	520	521
PBANKA_0521700	PY06328		PBANKA_0521700PY06328	2775	2746
PBANKA_0521800	PY06329		PBANKA_0521800PY06329	265	266
PBANKA_0521900	PY06330		PBANKA_0521900PY06330	197	112
PBANKA_0522000	PY02467		PBANKA_0522000PY02467	465	471
PBANKA_0522100	PY02465		PBANKA_0522100PY02465	1761	624
PBANKA_0522200	PY07678		PBANKA_0522200PY07678	119	119
PBANKA_0522400	PY05567		PBANKA_0522400PY05567	322	322
PBANKA_0522500	PY05566		PBANKA_0522500PY05566	368	371
PBANKA_0522600	PY05565		PBANKA_0522600PY05565	2992	2751
PBANKA_0522700	PY04063		PBANKA_0522700PY04063	450	445
PBANKA_0522800	PY04062		PBANKA_0522800PY04062	172	193
PBANKA_0522900	PY04061		PBANKA_0522900PY04061	2453	1136
PBANKA_0523100	PY06447		PBANKA_0523100PY06447	390	390
PBANKA_0523200	PY06448		PBANKA_0523200PY06448	457	313
PBANKA_0523300	PY06449		PBANKA_0523300PY06449	255	289
PBANKA_0523400	PY06450		PBANKA_0523400PY06450	244	231
PBANKA_0523500	PY06451		PBANKA_0523500PY06451	146	146
PBANKA_0523600	PY06452		PBANKA_0523600PY06452	136	183
PBANKA_0523700	PY06453		PBANKA_0523700PY06453	332	350
PBANKA_0523800	PY06454		PBANKA_0523800PY06454	167	174
PBANKA_0523900	PY06455		PBANKA_0523900PY06455	367	367
PBANKA_0524000	PY06456		PBANKA_0524000PY06456	1188	1173
PBANKA_0524100	PY03870		PBANKA_0524100PY03870	292	304
PBANKA_0524200	PY03869		PBANKA_0524200PY03869	155	174
PBANKA_0524300	PY03625		PBANKA_0524300PY03625	354	354
PBANKA_0524400	PY03623		PBANKA_0524400PY03623	328	341
PBANKA_0524500	PY07470		PBANKA_0524500PY07470	217	528
PBANKA_0524600	PY07562		PBANKA_0524600PY07562	231	234
PBANKA_0524700	PY04797		PBANKA_0524700PY04797	926	996
PBANKA_0524800	PY04799		PBANKA_0524800PY04799	115	175
PBANKA_0524841	PY06381		PBANKA_0524841PY06381	297	1116
PBANKA_0600071	PY06165		PBANKA_0600071PY06165	1773	265
PBANKA_0600351	PY02033		PBANKA_0600351PY02033	2770	801
PBANKA_0600400	PY02034		PBANKA_0600400PY02034	295	238
PBANKA_0600500	PY01480		PBANKA_0600500PY01480	472	473
PBANKA_0600800	PY04195		PBANKA_0600800PY04195	210	207
PBANKA_0600900	PY04196		PBANKA_0600900PY04196	203	178
PBANKA_0601100	PY00463		PBANKA_0601100PY00463	323	323
PBANKA_0601200	PY00464		PBANKA_0601200PY00464	5542	744
PBANKA_0601300	PY01525		PBANKA_0601300PY01525	226	157
PBANKA_0601500	PY01523		PBANKA_0601500PY01523	951	943
PBANKA_0601600	PY01520		PBANKA_0601600PY01520	1738	1768
PBANKA_0601700	PY05185		PBANKA_0601700PY05185	423	372
PBANKA_0601900	PY05184		PBANKA_0601900PY05184	105	105
PBANKA_0602000	PY05283		PBANKA_0602000PY05283	1038	1049
PBANKA_0602100	PY05284		PBANKA_0602100PY05284	141	146
PBANKA_0602200	PY05285		PBANKA_0602200PY05285	103	103
PBANKA_0602300	PY05286		PBANKA_0602300PY05286	812	793
PBANKA_0602400	PY05287		PBANKA_0602400PY05287	1023	537
PBANKA_0602500	PY05913		PBANKA_0602500PY05913	544	519
PBANKA_0602600	PY05914		PBANKA_0602600PY05914	174	174
PBANKA_0602700	PY05915		PBANKA_0602700PY05915	345	352
PBANKA_0602800	PY03025		PBANKA_0602800PY03025	147	107
PBANKA_0603000	PY00981		PBANKA_0603000PY00981	895	935
PBANKA_0603100	PY00982		PBANKA_0603100PY00982	518	277
PBANKA_0603200	PY00983		PBANKA_0603200PY00983	161	161
PBANKA_0603400	PY04716		PBANKA_0603400PY04716	298	293
PBANKA_0603500	PY04717		PBANKA_0603500PY04717	371	378
PBANKA_0603600	PY05381		PBANKA_0603600PY05381	120	120
PBANKA_0603650	PY05382		PBANKA_0603650PY05382	106	113
PBANKA_0603700	PY05383		PBANKA_0603700PY05383	662	667
PBANKA_0603800	PY05385		PBANKA_0603800PY05385	581	497
PBANKA_0603900	PY05386		PBANKA_0603900PY05386	379	254
PBANKA_0604100	PY07399		PBANKA_0604100PY07399	901	929
PBANKA_0604200	PY01765		PBANKA_0604200PY01765	1165	1297
PBANKA_0604300	PY01764		PBANKA_0604300PY01764	330	330
PBANKA_0604400	PY01776		PBANKA_0604400PY01776	329	329
PBANKA_0604500	PY06049		PBANKA_0604500PY06049	2264	2179
PBANKA_0604600	PY07444		PBANKA_0604600PY07444	1172	1196
PBANKA_0604700	PY00915		PBANKA_0604700PY00915	302	296
PBANKA_0604800	PY00916		PBANKA_0604800PY00916	925	924
PBANKA_0604900	PY01844		PBANKA_0604900PY01844	2476	2446
PBANKA_0605000	PY01845		PBANKA_0605000PY01845	376	333
PBANKA_0605100	PY01846		PBANKA_0605100PY01846	709	957
PBANKA_0605200	PY01847		PBANKA_0605200PY01847	1421	1323
PBANKA_0605300	PY07150		PBANKA_0605300PY07150	515	514
PBANKA_0605400	PY02726		PBANKA_0605400PY02726	677	678
PBANKA_0605500	PY05926		PBANKA_0605500PY05926	662	532
PBANKA_0605600	PY05925		PBANKA_0605600PY05925	2309	1985
PBANKA_0605700	PY06370		PBANKA_0605700PY06370	787	771
PBANKA_0605900	PY04162		PBANKA_0605900PY04162	351	390
PBANKA_0606000	PY04163		PBANKA_0606000PY04163	180	172
PBANKA_0606100	PY04164		PBANKA_0606100PY04164	547	547
PBANKA_0606200	PY04165		PBANKA_0606200PY04165	370	295
PBANKA_0606200	PY04166		PBANKA_0606200PY04166	370	76
PBANKA_0606300	PY04167		PBANKA_0606300PY04167	881	1003
PBANKA_0606600	PY03518		PBANKA_0606600PY03518	4287	1503
PBANKA_0606700	PY00076		PBANKA_0606700PY00076	3400	3143
PBANKA_0606900	PY06164		PBANKA_0606900PY06164	1508	843
PBANKA_0607000	PY06162		PBANKA_0607000PY06162	1460	1461
PBANKA_0607100	PY06161		PBANKA_0607100PY06161	75	75
PBANKA_0607200	PY06577		PBANKA_0607200PY06577	399	235
PBANKA_0607300	PY06576		PBANKA_0607300PY06576	884	973
PBANKA_0607400	PY03793		PBANKA_0607400PY03793	1405	1272
PBANKA_0607500	PY06694		PBANKA_0607500PY06694	150	150
PBANKA_0607600	PY03614		PBANKA_0607600PY03614	108	92
PBANKA_0607800	PY07576		PBANKA_0607800PY07576	639	600
PBANKA_0608000	PY01828		PBANKA_0608000PY01828	438	583
PBANKA_0608200	PY01827		PBANKA_0608200PY01827	190	174
PBANKA_0608300	PY01826		PBANKA_0608300PY01826	788	805
PBANKA_0608400	PY03485		PBANKA_0608400PY03485	340	340
PBANKA_0608500	PY03484		PBANKA_0608500PY03484	309	333
PBANKA_0608600	PY03482		PBANKA_0608600PY03482	874	959
PBANKA_0608700	PY07010		PBANKA_0608700PY07010	197	203
PBANKA_0608800	PY07011		PBANKA_0608800PY07011	551	333
PBANKA_0608900	PY03064		PBANKA_0608900PY03064	866	923
PBANKA_0609000	PY03063		PBANKA_0609000PY03063	464	458
PBANKA_0609100	PY02289		PBANKA_0609100PY02289	1169	1170
PBANKA_0609200	PY02288		PBANKA_0609200PY02288	455	433
PBANKA_0609300	PY02427		PBANKA_0609300PY02427	452	2013
PBANKA_0609600	PY02428		PBANKA_0609600PY02428	233	197
PBANKA_0609700	PY02429		PBANKA_0609700PY02429	1451	687
PBANKA_0609700	PY02430		PBANKA_0609700PY02430	1451	705
PBANKA_0609800	PY02431		PBANKA_0609800PY02431	1019	491
PBANKA_0609900	PY01224		PBANKA_0609900PY01224	245	245
PBANKA_0610000	PY01223		PBANKA_0610000PY01223	399	428
PBANKA_0610200	PY04668		PBANKA_0610200PY04668	758	736
PBANKA_0610300	PY03971		PBANKA_0610300PY03971	229	329
PBANKA_0610400	PY03970		PBANKA_0610400PY03970	1492	1467
PBANKA_0610600	PY06936		PBANKA_0610600PY06936	485	496
PBANKA_0610800	PY02477		PBANKA_0610800PY02477	630	659
PBANKA_0610900	PY02476		PBANKA_0610900PY02476	424	424
PBANKA_0611000	PY05174		PBANKA_0611000PY05174	184	115
PBANKA_0611100	PY05175		PBANKA_0611100PY05175	949	949
PBANKA_0611200	PY07497		PBANKA_0611200PY07497	548	365
PBANKA_0611300	PY07498		PBANKA_0611300PY07498	205	178
PBANKA_0611400	PY02917		PBANKA_0611400PY02917	687	599
PBANKA_0611500	PY04927		PBANKA_0611500PY04927	207	222
PBANKA_0611600	PY03473		PBANKA_0611600PY03473	847	847
PBANKA_0611700	PY03472		PBANKA_0611700PY03472	167	73
PBANKA_0611900	PY07476		PBANKA_0611900PY07476	199	130
PBANKA_0612000	PY00556		PBANKA_0612000PY00556	240	393
PBANKA_0612000	PY00557		PBANKA_0612000PY00557	240	240
PBANKA_0612100	PY00556		PBANKA_0612100PY00556	845	393
PBANKA_0612100	PY00557		PBANKA_0612100PY00557	845	240
PBANKA_0612200	PY04100		PBANKA_0612200PY04100	1251	1238
PBANKA_0612300	PY04099		PBANKA_0612300PY04099	832	865
PBANKA_0612400	PY04864		PBANKA_0612400PY04864	1087	1123
PBANKA_0612500	PY04865		PBANKA_0612500PY04865	199	199
PBANKA_0612600	PY04866		PBANKA_0612600PY04866	967	955
PBANKA_0612700	PY04867		PBANKA_0612700PY04867	593	504
PBANKA_0612800	PY04868		PBANKA_0612800PY04868	1191	493
PBANKA_0613000	PY07245		PBANKA_0613000PY07245	1236	602
PBANKA_0613200	PY06115		PBANKA_0613200PY06115	1709	906
PBANKA_0613300	PY05323		PBANKA_0613300PY05323	654	690
PBANKA_0613400	PY05324		PBANKA_0613400PY05324	341	341
PBANKA_0613500	PY05325		PBANKA_0613500PY05325	367	367
PBANKA_0613600	PY05326		PBANKA_0613600PY05326	500	508
PBANKA_0613700	PY01028		PBANKA_0613700PY01028	924	858
PBANKA_0613800	PY01027		PBANKA_0613800PY01027	1023	939
PBANKA_0613900	PY01026		PBANKA_0613900PY01026	508	512
PBANKA_0614000	PY01024		PBANKA_0614000PY01024	478	488
PBANKA_0614100	PY01022		PBANKA_0614100PY01022	173	133
PBANKA_0614300	PY06105		PBANKA_0614300PY06105	532	777
PBANKA_0614500	PY00595		PBANKA_0614500PY00595	327	327
PBANKA_0614600	PY00596		PBANKA_0614600PY00596	328	328
PBANKA_0614800	PY04340		PBANKA_0614800PY04340	829	406
PBANKA_0614800	PY04341		PBANKA_0614800PY04341	829	409
PBANKA_0614900	PY04342		PBANKA_0614900PY04342	333	323
PBANKA_0615000	PY00824		PBANKA_0615000PY00824	381	369
PBANKA_0615100	PY00825		PBANKA_0615100PY00825	683	735
PBANKA_0615200	PY03298		PBANKA_0615200PY03298	528	528
PBANKA_0615300	PY03296		PBANKA_0615300PY03296	979	689
PBANKA_0615400	PY03295		PBANKA_0615400PY03295	536	534
PBANKA_0615500	PY03294		PBANKA_0615500PY03294	1248	1231
PBANKA_0615600	PY03292		PBANKA_0615600PY03292	430	412
PBANKA_0615800	PY02763		PBANKA_0615800PY02763	2456	512
PBANKA_0615800	PY02764		PBANKA_0615800PY02764	2456	219
PBANKA_0615900	PY05845		PBANKA_0615900PY05845	2534	1062
PBANKA_0616000	PY05271		PBANKA_0616000PY05271	129	129
PBANKA_0616100	PY05270		PBANKA_0616100PY05270	189	68
PBANKA_0616300	PY05859		PBANKA_0616300PY05859	462	319
PBANKA_0616400	PY05858		PBANKA_0616400PY05858	275	117
PBANKA_0616500	PY05857		PBANKA_0616500PY05857	177	197
PBANKA_0616600	PY05856		PBANKA_0616600PY05856	177	162
PBANKA_0616700	PY02456		PBANKA_0616700PY02456	310	144
PBANKA_0616800	PY02457		PBANKA_0616800PY02457	905	893
PBANKA_0616900	PY02458		PBANKA_0616900PY02458	1340	1254
PBANKA_0617000	PY02459		PBANKA_0617000PY02459	424	416
PBANKA_0617100	PY02461		PBANKA_0617100PY02461	173	173
PBANKA_0617200	PY02462		PBANKA_0617200PY02462	137	137
PBANKA_0617300	PY02463		PBANKA_0617300PY02463	492	475
PBANKA_0617400	PY00331		PBANKA_0617400PY00331	2881	2747
PBANKA_0617500	PY00332		PBANKA_0617500PY00332	194	195
PBANKA_0617600	PY00333		PBANKA_0617600PY00333	287	294
PBANKA_0617700	PY01430		PBANKA_0617700PY01430	120	120
PBANKA_0617900	PY01431		PBANKA_0617900PY01431	655	655
PBANKA_0618200	PY01725		PBANKA_0618200PY01725	1916	1548
PBANKA_0618300	PY01726		PBANKA_0618300PY01726	196	187
PBANKA_0618400	PY01727		PBANKA_0618400PY01727	198	198
PBANKA_0618500	PY01728		PBANKA_0618500PY01728	2552	506
PBANKA_0618500	PY01730		PBANKA_0618500PY01730	2552	1692
PBANKA_0618600	PY01731		PBANKA_0618600PY01731	235	235
PBANKA_0618700	PY01732		PBANKA_0618700PY01732	887	650
PBANKA_0618800	PY04724		PBANKA_0618800PY04724	791	854
PBANKA_0618900	PY04725		PBANKA_0618900PY04725	225	231
PBANKA_0619000	PY04726		PBANKA_0619000PY04726	764	572
PBANKA_0619100	PY06068		PBANKA_0619100PY06068	194	194
PBANKA_0619200	PY02842		PBANKA_0619200PY02842	479	458
PBANKA_0619300	PY02841		PBANKA_0619300PY02841	104	104
PBANKA_0619500	PY02839		PBANKA_0619500PY02839	221	162
PBANKA_0619600	PY02838		PBANKA_0619600PY02838	385	165
PBANKA_0619900	PY02266		PBANKA_0619900PY02266	393	451
PBANKA_0620000	PY02267		PBANKA_0620000PY02267	269	267
PBANKA_0620100	PY02268		PBANKA_0620100PY02268	603	614
PBANKA_0620200	PY02056		PBANKA_0620200PY02056	79	83
PBANKA_0620300	PY02055		PBANKA_0620300PY02055	554	574
PBANKA_0620400	PY02053		PBANKA_0620400PY02053	310	50
PBANKA_0620400	PY02054		PBANKA_0620400PY02054	310	89
PBANKA_0620500	PY02052		PBANKA_0620500PY02052	335	356
PBANKA_0620600	PY02051		PBANKA_0620600PY02051	453	469
PBANKA_0620700	PY02050		PBANKA_0620700PY02050	356	325
PBANKA_0620800	PY02049		PBANKA_0620800PY02049	559	597
PBANKA_0620900	PY02048		PBANKA_0620900PY02048	1122	1140
PBANKA_0621000	PY02047		PBANKA_0621000PY02047	221	161
PBANKA_0621100	PY05504		PBANKA_0621100PY05504	146	146
PBANKA_0621200	PY05503		PBANKA_0621200PY05503	790	787
PBANKA_0621300	PY00052		PBANKA_0621300PY00052	1737	1697
PBANKA_0621400	PY00053		PBANKA_0621400PY00053	1132	1096
PBANKA_0621600	PY02675		PBANKA_0621600PY02675	696	931
PBANKA_0621700	PY01610		PBANKA_0621700PY01610	422	422
PBANKA_0621800	PY01611		PBANKA_0621800PY01611	359	354
PBANKA_0621900	PY01612		PBANKA_0621900PY01612	114	247
PBANKA_0622000	PY01614		PBANKA_0622000PY01614	299	176
PBANKA_0622100	PY01615		PBANKA_0622100PY01615	1692	1647
PBANKA_0622300	PY07654		PBANKA_0622300PY07654	407	539
PBANKA_0622400	PY00879		PBANKA_0622400PY00879	2113	2118
PBANKA_0622500	PY00878		PBANKA_0622500PY00878	878	340
PBANKA_0622600	PY03674		PBANKA_0622600PY03674	1399	561
PBANKA_0622700	PY03676		PBANKA_0622700PY03676	148	187
PBANKA_0622800	PY03677		PBANKA_0622800PY03677	757	831
PBANKA_0622900	PY06668		PBANKA_0622900PY06668	99	87
PBANKA_0623000	PY06562		PBANKA_0623000PY06562	272	268
PBANKA_0623100	PY06203		PBANKA_0623100PY06203	793	549
PBANKA_0623200	PY01459		PBANKA_0623200PY01459	578	531
PBANKA_0623400	PY03285		PBANKA_0623400PY03285	311	150
PBANKA_0623500	PY04741		PBANKA_0623500PY04741	354	169
PBANKA_0700011	PY02450		PBANKA_0700011PY02450	904	331
PBANKA_0700021	PY02450		PBANKA_0700021PY02450	904	331
PBANKA_0700041	PY02450		PBANKA_0700041PY02450	320	331
PBANKA_0700600	PY07492		PBANKA_0700600PY07492	225	229
PBANKA_0700700	PY06010		PBANKA_0700700PY06010	207	209
PBANKA_0700800	PY04648		PBANKA_0700800PY04648	296	206
PBANKA_0700900	PY04647		PBANKA_0700900PY04647	1048	1081
PBANKA_0701000	PY04984		PBANKA_0701000PY04984	1048	424
PBANKA_0701100	PY04983		PBANKA_0701100PY04983	164	164
PBANKA_0701200	PY06423		PBANKA_0701200PY06423	2493	1461
PBANKA_0701300	PY06580		PBANKA_0701300PY06580	454	455
PBANKA_0701500	PY07166		PBANKA_0701500PY07166	272	272
PBANKA_0701600	PY07165		PBANKA_0701600PY07165	216	216
PBANKA_0701900	PY07130		PBANKA_0701900PY07130	625	624
PBANKA_0702000	PY07131		PBANKA_0702000PY07131	984	469
PBANKA_0702100	PY07338		PBANKA_0702100PY07338	505	415
PBANKA_0702200	PY07384		PBANKA_0702200PY07384	342	429
PBANKA_0702300	PY05780		PBANKA_0702300PY05780	423	184
PBANKA_0702400	PY05779		PBANKA_0702400PY05779	541	549
PBANKA_0702500	PY05778		PBANKA_0702500PY05778	1203	1273
PBANKA_0702700	PY01364		PBANKA_0702700PY01364	266	190
PBANKA_0702800	PY00638		PBANKA_0702800PY00638	482	491
PBANKA_0702900	PY00637		PBANKA_0702900PY00637	2044	2133
PBANKA_0703100	PY04437		PBANKA_0703100PY04437	1464	1641
PBANKA_0703200	PY04436		PBANKA_0703200PY04436	317	297
PBANKA_0703300	PY06194		PBANKA_0703300PY06194	213	178
PBANKA_0703400	PY06193		PBANKA_0703400PY06193	396	345
PBANKA_0703500	PY06192		PBANKA_0703500PY06192	1020	778
PBANKA_0703600	PY06191		PBANKA_0703600PY06191	1073	1103
PBANKA_0703700	PY03587		PBANKA_0703700PY03587	1071	1140
PBANKA_0703800	PY03586		PBANKA_0703800PY03586	751	765
PBANKA_0703900	PY00516		PBANKA_0703900PY00516	322	291
PBANKA_0704000	PY00517		PBANKA_0704000PY00517	274	73
PBANKA_0704100	PY00518		PBANKA_0704100PY00518	1218	1240
PBANKA_0704200	PY05574		PBANKA_0704200PY05574	306	107
PBANKA_0704200	PY05575		PBANKA_0704200PY05575	306	76
PBANKA_0704300	PY05573		PBANKA_0704300PY05573	374	311
PBANKA_0704400	PY05572		PBANKA_0704400PY05572	437	440
PBANKA_0704600	PY01031		PBANKA_0704600PY01031	859	810
PBANKA_0704700	PY01032		PBANKA_0704700PY01032	487	488
PBANKA_0704800	PY01888		PBANKA_0704800PY01888	386	238
PBANKA_0704900	PY01887		PBANKA_0704900PY01887	289	287
PBANKA_0705100	PY01886		PBANKA_0705100PY01886	630	642
PBANKA_0705400	PY05664		PBANKA_0705400PY05664	162	59
PBANKA_0705500	PY05663		PBANKA_0705500PY05663	185	175
PBANKA_0705600	PY05661		PBANKA_0705600PY05661	1535	987
PBANKA_0705600	PY05662		PBANKA_0705600PY05662	1535	515
PBANKA_0705700	PY03121		PBANKA_0705700PY03121	1035	1006
PBANKA_0705800	PY03123		PBANKA_0705800PY03123	1127	788
PBANKA_0706000	PY03124		PBANKA_0706000PY03124	252	353
PBANKA_0706100	PY03125		PBANKA_0706100PY03125	348	188
PBANKA_0706100	PY03126		PBANKA_0706100PY03126	348	141
PBANKA_0706200	PY03127		PBANKA_0706200PY03127	554	107
PBANKA_0706300	PY02080		PBANKA_0706300PY02080	750	744
PBANKA_0706400	PY02081		PBANKA_0706400PY02081	1107	1010
PBANKA_0706500	PY02082		PBANKA_0706500PY02082	406	284
PBANKA_0706600	PY02083		PBANKA_0706600PY02083	795	817
PBANKA_0706700	PY02084		PBANKA_0706700PY02084	319	319
PBANKA_0706800	PY04500		PBANKA_0706800PY04500	646	470
PBANKA_0707000	PY04501		PBANKA_0707000PY04501	428	428
PBANKA_0707100	PY04502		PBANKA_0707100PY04502	494	492
PBANKA_0707200	PY02678		PBANKA_0707200PY02678	501	471
PBANKA_0707300	PY02679		PBANKA_0707300PY02679	1304	1402
PBANKA_0707400	PY02680		PBANKA_0707400PY02680	288	330
PBANKA_0707500	PY02682		PBANKA_0707500PY02682	228	110
PBANKA_0707600	PY02683		PBANKA_0707600PY02683	1222	802
PBANKA_0707700	PY02500		PBANKA_0707700PY02500	1146	1214
PBANKA_0707800	PY02499		PBANKA_0707800PY02499	322	323
PBANKA_0707900	PY02498		PBANKA_0707900PY02498	896	677
PBANKA_0708000	PY02497		PBANKA_0708000PY02497	759	676
PBANKA_0708200	PY07232		PBANKA_0708200PY07232	514	237
PBANKA_0708400	PY07229		PBANKA_0708400PY07229	83	83
PBANKA_0708500	PY07228		PBANKA_0708500PY07228	1300	183
PBANKA_0708600	PY04242		PBANKA_0708600PY04242	392	384
PBANKA_0708700	PY04243		PBANKA_0708700PY04243	263	263
PBANKA_0708800	PY04244		PBANKA_0708800PY04244	599	605
PBANKA_0708900	PY04245		PBANKA_0708900PY04245	107	93
PBANKA_0709000	PY04246		PBANKA_0709000PY04246	79	105
PBANKA_0709100	PY04247		PBANKA_0709100PY04247	138	118
PBANKA_0709200	PY04248		PBANKA_0709200PY04248	580	589
PBANKA_0709500	PY03685		PBANKA_0709500PY03685	784	454
PBANKA_0709500	PY03686		PBANKA_0709500PY03686	784	407
PBANKA_0709600	PY03687		PBANKA_0709600PY03687	220	221
PBANKA_0709700	PY05890		PBANKA_0709700PY05890	806	801
PBANKA_0709800	PY07455		PBANKA_0709800PY07455	511	513
PBANKA_0709900	PY03028		PBANKA_0709900PY03028	1230	419
PBANKA_0710000	PY02422		PBANKA_0710000PY02422	714	595
PBANKA_0710100	PY02421		PBANKA_0710100PY02421	1038	1038
PBANKA_0710200	PY02420		PBANKA_0710200PY02420	454	142
PBANKA_0710300	PY02418		PBANKA_0710300PY02418	705	565
PBANKA_0710400	PY04125		PBANKA_0710400PY04125	478	75
PBANKA_0710500	PY06142		PBANKA_0710500PY06142	566	577
PBANKA_0710600	PY03489		PBANKA_0710600PY03489	596	573
PBANKA_0710700	PY03490		PBANKA_0710700PY03490	354	157
PBANKA_0710800	PY01180		PBANKA_0710800PY01180	1906	1732
PBANKA_0710900	PY03069		PBANKA_0710900PY03069	91	104
PBANKA_0711000	PY03072		PBANKA_0711000PY03072	1341	404
PBANKA_0711100	PY03073		PBANKA_0711100PY03073	529	527
PBANKA_0711200	PY03074		PBANKA_0711200PY03074	379	331
PBANKA_0711300	PY03075		PBANKA_0711300PY03075	379	127
PBANKA_0711400	PY03076		PBANKA_0711400PY03076	682	519
PBANKA_0711500	PY03077		PBANKA_0711500PY03077	958	132
PBANKA_0711600	PY03943		PBANKA_0711600PY03943	687	685
PBANKA_0711800	PY06156		PBANKA_0711800PY06156	1174	1009
PBANKA_0711900	PY06158		PBANKA_0711900PY06158	693	682
PBANKA_0712000	PY03839		PBANKA_0712000PY03839	343	344
PBANKA_0712100	PY03840		PBANKA_0712100PY03840	1018	986
PBANKA_0712200	PY06542		PBANKA_0712200PY06542	287	183
PBANKA_0712300	PY00088		PBANKA_0712300PY00088	226	152
PBANKA_0712400	PY05993		PBANKA_0712400PY05993	193	216
PBANKA_0712500	PY05992		PBANKA_0712500PY05992	542	241
PBANKA_0712600	PY01841		PBANKA_0712600PY01841	262	262
PBANKA_0712700	PY03958		PBANKA_0712700PY03958	612	613
PBANKA_0712800	PY03957		PBANKA_0712800PY03957	361	409
PBANKA_0712900	PY07077		PBANKA_0712900PY07077	98	126
PBANKA_0713000	PY07076		PBANKA_0713000PY07076	54	75
PBANKA_0713100	PY02282		PBANKA_0713100PY02282	1148	760
PBANKA_0713200	PY05167		PBANKA_0713200PY05167	962	666
PBANKA_0713300	PY05168		PBANKA_0713300PY05168	186	163
PBANKA_0713400	PY07469		PBANKA_0713400PY07469	552	310
PBANKA_0713500	PY05735		PBANKA_0713500PY05735	1882	1679
PBANKA_0713600	PY05734		PBANKA_0713600PY05734	626	136
PBANKA_0713700	PY04363		PBANKA_0713700PY04363	735	754
PBANKA_0713900	PY05592		PBANKA_0713900PY05592	275	270
PBANKA_0714000	PY05593		PBANKA_0714000PY05593	346	365
PBANKA_0714200	PY00565		PBANKA_0714200PY00565	1044	1048
PBANKA_0714300	PY00566		PBANKA_0714300PY00566	171	185
PBANKA_0714400	PY00567		PBANKA_0714400PY00567	247	263
PBANKA_0714500	PY00568		PBANKA_0714500PY00568	745	88
PBANKA_0714600	PY00570		PBANKA_0714600PY00570	209	253
PBANKA_0714700	PY00571		PBANKA_0714700PY00571	184	179
PBANKA_0714800	PY00572		PBANKA_0714800PY00572	444	441
PBANKA_0714900	PY00573		PBANKA_0714900PY00573	685	683
PBANKA_0715000	PY00538		PBANKA_0715000PY00538	1488	1523
PBANKA_0715100	PY00539		PBANKA_0715100PY00539	366	279
PBANKA_0715200	PY00540		PBANKA_0715200PY00540	269	300
PBANKA_0715300	PY00541		PBANKA_0715300PY00541	484	416
PBANKA_0715400	PY00542		PBANKA_0715400PY00542	161	161
PBANKA_0715500	PY00543		PBANKA_0715500PY00543	298	316
PBANKA_0715600	PY00544		PBANKA_0715600PY00544	395	636
PBANKA_0715800	PY00545		PBANKA_0715800PY00545	277	279
PBANKA_0715900	PY00546		PBANKA_0715900PY00546	863	835
PBANKA_0716000	PY00549		PBANKA_0716000PY00549	1175	971
PBANKA_0716100	PY00550		PBANKA_0716100PY00550	1445	140
PBANKA_0716400	PY02205		PBANKA_0716400PY02205	321	264
PBANKA_0716500	PY02204		PBANKA_0716500PY02204	388	396
PBANKA_0716600	PY02203		PBANKA_0716600PY02203	255	252
PBANKA_0716700	PY02202		PBANKA_0716700PY02202	601	602
PBANKA_0716800	PY02201		PBANKA_0716800PY02201	107	109
PBANKA_0716900	PY02199		PBANKA_0716900PY02199	274	293
PBANKA_0717000	PY02198		PBANKA_0717000PY02198	379	380
PBANKA_0717100	PY02197		PBANKA_0717100PY02197	376	420
PBANKA_0717200	PY02196		PBANKA_0717200PY02196	1598	1359
PBANKA_0717300	PY04026		PBANKA_0717300PY04026	1214	1117
PBANKA_0717400	PY04027		PBANKA_0717400PY04027	219	213
PBANKA_0717500	PY02814		PBANKA_0717500PY02814	239	199
PBANKA_0717600	PY02813		PBANKA_0717600PY02813	226	230
PBANKA_0717700	PY02812		PBANKA_0717700PY02812	437	384
PBANKA_0717800	PY02811		PBANKA_0717800PY02811	205	204
PBANKA_0717900	PY03508		PBANKA_0717900PY03508	447	345
PBANKA_0718000	PY02859		PBANKA_0718000PY02859	527	578
PBANKA_0718100	PY02858		PBANKA_0718100PY02858	656	656
PBANKA_0718300	PY02857		PBANKA_0718300PY02857	1214	1229
PBANKA_0718400	PY02860		PBANKA_0718400PY02860	985	921
PBANKA_0718500	PY02861		PBANKA_0718500PY02861	244	232
PBANKA_0718600	PY02863		PBANKA_0718600PY02863	291	286
PBANKA_0718700	PY02864		PBANKA_0718700PY02864	88	94
PBANKA_0718800	PY04367		PBANKA_0718800PY04367	191	185
PBANKA_0718900	PY04368		PBANKA_0718900PY04368	1852	1749
PBANKA_0719200	PY04369		PBANKA_0719200PY04369	477	490
PBANKA_0719300	PY04370		PBANKA_0719300PY04370	587	588
PBANKA_0719400	PY04371		PBANKA_0719400PY04371	667	640
PBANKA_0719600	PY04533		PBANKA_0719600PY04533	296	264
PBANKA_0719700	PY04532		PBANKA_0719700PY04532	755	713
PBANKA_0719800	PY03318		PBANKA_0719800PY03318	442	282
PBANKA_0719900	PY03317		PBANKA_0719900PY03317	578	570
PBANKA_0720000	PY03185		PBANKA_0720000PY03185	727	887
PBANKA_0720200	PY03308		PBANKA_0720200PY03308	1057	1060
PBANKA_0720300	PY03267		PBANKA_0720300PY03267	434	434
PBANKA_0720400	PY03268		PBANKA_0720400PY03268	667	730
PBANKA_0720500	PY07423		PBANKA_0720500PY07423	116	27
PBANKA_0720600	PY02417		PBANKA_0720600PY02417	187	187
PBANKA_0720700	PY06816		PBANKA_0720700PY06816	1427	774
PBANKA_0720800	PY05599		PBANKA_0720800PY05599	439	491
PBANKA_0720900	PY05600		PBANKA_0720900PY05600	265	61
PBANKA_0721000	PY05601		PBANKA_0721000PY05601	383	383
PBANKA_0721200	PY05479		PBANKA_0721200PY05479	261	99
PBANKA_0721300	PY07464		PBANKA_0721300PY07464	136	136
PBANKA_0721500	PY06859		PBANKA_0721500PY06859	2177	657
PBANKA_0721600	PY05934		PBANKA_0721600PY05934	514	418
PBANKA_0721700	PY07276		PBANKA_0721700PY07276	266	314
PBANKA_0800400	PY05497		PBANKA_0800400PY05497	67	84
PBANKA_0800500	PY00008		PBANKA_0800500PY00008	648	697
PBANKA_0800700	PY05768		PBANKA_0800700PY05768	1664	1027
PBANKA_0800800	PY02319		PBANKA_0800800PY02319	177	181
PBANKA_0800900	PY02320		PBANKA_0800900PY02320	1222	1255
PBANKA_0801000	PY02321		PBANKA_0801000PY02321	146	139
PBANKA_0801200	PY00683		PBANKA_0801200PY00683	2037	1791
PBANKA_0801400	PY00681		PBANKA_0801400PY00681	203	202
PBANKA_0801500	PY00680		PBANKA_0801500PY00680	745	615
PBANKA_0801600	PY00678		PBANKA_0801600PY00678	3976	2170
PBANKA_0801600	PY00679		PBANKA_0801600PY00679	3976	1699
PBANKA_0801800	PY01949		PBANKA_0801800PY01949	2983	2424
PBANKA_0801900	PY01948		PBANKA_0801900PY01948	1114	1154
PBANKA_0802000	PY01947		PBANKA_0802000PY01947	2046	2095
PBANKA_0802100	PY01946		PBANKA_0802100PY01946	796	786
PBANKA_0802200	PY01945		PBANKA_0802200PY01945	1290	950
PBANKA_0802300	PY05241		PBANKA_0802300PY05241	3439	931
PBANKA_0802400	PY06023		PBANKA_0802400PY06023	1272	819
PBANKA_0802500	PY06024		PBANKA_0802500PY06024	1140	1063
PBANKA_0802600	PY04145		PBANKA_0802600PY04145	330	330
PBANKA_0802700	PY04146		PBANKA_0802700PY04146	1030	731
PBANKA_0802800	PY01051		PBANKA_0802800PY01051	911	93
PBANKA_0803000	PY03235		PBANKA_0803000PY03235	781	457
PBANKA_0803100	PY03236		PBANKA_0803100PY03236	827	850
PBANKA_0803200	PY03237		PBANKA_0803200PY03237	2511	2497
PBANKA_0803300	PY02474		PBANKA_0803300PY02474	1011	443
PBANKA_0803500	PY03813		PBANKA_0803500PY03813	165	189
PBANKA_0803600	PY03814		PBANKA_0803600PY03814	1227	1229
PBANKA_0803700	PY03815		PBANKA_0803700PY03815	1486	42
PBANKA_0803700	PY03816		PBANKA_0803700PY03816	1486	943
PBANKA_0803900	PY02794		PBANKA_0803900PY02794	158	186
PBANKA_0804000	PY02795		PBANKA_0804000PY02795	92	92
PBANKA_0804100	PY06087		PBANKA_0804100PY06087	1572	1567
PBANKA_0804200	PY01095		PBANKA_0804200PY01095	630	683
PBANKA_0804300	PY01096		PBANKA_0804300PY01096	853	853
PBANKA_0804400	PY01098		PBANKA_0804400PY01098	1809	1866
PBANKA_0804500	PY00143		PBANKA_0804500PY00143	654	608
PBANKA_0804600	PY00142		PBANKA_0804600PY00142	649	649
PBANKA_0804700	PY00141		PBANKA_0804700PY00141	1430	1430
PBANKA_0804800	PY00140		PBANKA_0804800PY00140	257	257
PBANKA_0804900	PY00139		PBANKA_0804900PY00139	926	919
PBANKA_0805000	PY00138		PBANKA_0805000PY00138	1138	1092
PBANKA_0805100	PY00137		PBANKA_0805100PY00137	259	259
PBANKA_0805200	PY00136		PBANKA_0805200PY00136	823	800
PBANKA_0805300	PY00135		PBANKA_0805300PY00135	102	102
PBANKA_0805400	PY00134		PBANKA_0805400PY00134	69	69
PBANKA_0805500	PY00133		PBANKA_0805500PY00133	969	795
PBANKA_0805600	PY00132		PBANKA_0805600PY00132	233	206
PBANKA_0805700	PY00130		PBANKA_0805700PY00130	720	289
PBANKA_0805700	PY00131		PBANKA_0805700PY00131	720	458
PBANKA_0805800	PY00973		PBANKA_0805800PY00973	270	347
PBANKA_0805900	PY00972		PBANKA_0805900PY00972	1409	1351
PBANKA_0806000	PY00971		PBANKA_0806000PY00971	160	160
PBANKA_0806100	PY00970		PBANKA_0806100PY00970	824	827
PBANKA_0806200	PY00969		PBANKA_0806200PY00969	107	107
PBANKA_0806300	PY00968		PBANKA_0806300PY00968	1778	1764
PBANKA_0806400	PY00755		PBANKA_0806400PY00755	423	419
PBANKA_0806500	PY00756		PBANKA_0806500PY00756	352	300
PBANKA_0806600	PY00757		PBANKA_0806600PY00757	967	954
PBANKA_0806700	PY00758		PBANKA_0806700PY00758	4658	1258
PBANKA_0806800	PY06071		PBANKA_0806800PY06071	612	347
PBANKA_0807000	PY03187		PBANKA_0807000PY03187	2310	2312
PBANKA_0807100	PY03188		PBANKA_0807100PY03188	396	398
PBANKA_0807200	PY02651		PBANKA_0807200PY02651	218	200
PBANKA_0807300	PY02650		PBANKA_0807300PY02650	659	659
PBANKA_0807400	PY02649		PBANKA_0807400PY02649	224	222
PBANKA_0807500	PY02648		PBANKA_0807500PY02648	2412	863
PBANKA_0807600	PY06696		PBANKA_0807600PY06696	161	161
PBANKA_0807700	PY02733		PBANKA_0807700PY02733	1440	1196
PBANKA_0807800	PY06505		PBANKA_0807800PY06505	488	490
PBANKA_0808000	PY00154		PBANKA_0808000PY00154	1342	1108
PBANKA_0808100	PY00153		PBANKA_0808100PY00153	852	869
PBANKA_0808200	PY00152		PBANKA_0808200PY00152	250	204
PBANKA_0808300	PY05143		PBANKA_0808300PY05143	534	548
PBANKA_0808380	PY05144		PBANKA_0808380PY05144	109	264
PBANKA_0808420	PY05144		PBANKA_0808420PY05144	248	264
PBANKA_0808500	PY05145		PBANKA_0808500PY05145	79	56
PBANKA_0808700	PY01953		PBANKA_0808700PY01953	891	891
PBANKA_0808800	PY01952		PBANKA_0808800PY01952	302	274
PBANKA_0808900	PY01951		PBANKA_0808900PY01951	775	761
PBANKA_0809000	PY04116		PBANKA_0809000PY04116	817	838
PBANKA_0809100	PY04117		PBANKA_0809100PY04117	278	278
PBANKA_0809200	PY01737		PBANKA_0809200PY01737	180	168
PBANKA_0809300	PY01738		PBANKA_0809300PY01738	236	236
PBANKA_0809400	PY01739		PBANKA_0809400PY01739	404	355
PBANKA_0809500	PY00228		PBANKA_0809500PY00228	514	450
PBANKA_0809600	PY06648		PBANKA_0809600PY06648	1475	632
PBANKA_0809800	PY05388		PBANKA_0809800PY05388	488	443
PBANKA_0810000	PY04714		PBANKA_0810000PY04714	510	330
PBANKA_0810100	PY04713		PBANKA_0810100PY04713	713	86
PBANKA_0810200	PY05994		PBANKA_0810200PY05994	681	680
PBANKA_0810300	PY03134		PBANKA_0810300PY03134	608	573
PBANKA_0810400	PY03133		PBANKA_0810400PY03133	473	474
PBANKA_0810500	PY03132		PBANKA_0810500PY03132	131	170
PBANKA_0810600	PY03131		PBANKA_0810600PY03131	1293	1286
PBANKA_0810700	PY03130		PBANKA_0810700PY03130	329	393
PBANKA_0810800	PY03129		PBANKA_0810800PY03129	562	370
PBANKA_0810900	PY03501		PBANKA_0810900PY03501	929	941
PBANKA_0811000	PY03502		PBANKA_0811000PY03502	116	215
PBANKA_0811100	PY03503		PBANKA_0811100PY03503	1363	1358
PBANKA_0811200	PY03504		PBANKA_0811200PY03504	1086	1088
PBANKA_0811400	PY04264		PBANKA_0811400PY04264	2461	2393
PBANKA_0811500	PY05529		PBANKA_0811500PY05529	429	445
PBANKA_0811600	PY05530		PBANKA_0811600PY05530	1010	959
PBANKA_0811800	PY00853		PBANKA_0811800PY00853	574	219
PBANKA_0811800	PY00854		PBANKA_0811800PY00854	574	337
PBANKA_0811900	PY00852		PBANKA_0811900PY00852	434	434
PBANKA_0812000	PY00851		PBANKA_0812000PY00851	537	532
PBANKA_0812200	PY00335		PBANKA_0812200PY00335	856	856
PBANKA_0812300	PY00336		PBANKA_0812300PY00336	204	206
PBANKA_0812400	PY00337		PBANKA_0812400PY00337	3087	3084
PBANKA_0812500	PY00338		PBANKA_0812500PY00338	1194	470
PBANKA_0812600	PY02769		PBANKA_0812600PY02769	209	39
PBANKA_0812600	PY02770		PBANKA_0812600PY02770	209	73
PBANKA_0812700	PY03427		PBANKA_0812700PY03427	409	231
PBANKA_0812800	PY03426		PBANKA_0812800PY03426	944	944
PBANKA_0812900	PY03425		PBANKA_0812900PY03425	258	243
PBANKA_0813100	PY03424		PBANKA_0813100PY03424	1530	1856
PBANKA_0813200	PY03423		PBANKA_0813200PY03423	418	418
PBANKA_0813300	PY03422		PBANKA_0813300PY03422	455	463
PBANKA_0813400	PY03421		PBANKA_0813400PY03421	453	463
PBANKA_0813500	PY07463		PBANKA_0813500PY07463	247	61
PBANKA_0813600	PY03440		PBANKA_0813600PY03440	1011	732
PBANKA_0813800	PY03441		PBANKA_0813800PY03441	574	575
PBANKA_0813900	PY05051		PBANKA_0813900PY05051	319	302
PBANKA_0814000	PY05052		PBANKA_0814000PY05052	145	109
PBANKA_0814100	PY05053		PBANKA_0814100PY05053	776	315
PBANKA_0814200	PY06160		PBANKA_0814200PY06160	257	189
PBANKA_0814300	PY04842		PBANKA_0814300PY04842	587	347
PBANKA_0814400	PY03638		PBANKA_0814400PY03638	175	210
PBANKA_0814600	PY02478		PBANKA_0814600PY02478	1070	290
PBANKA_0814700	PY02480		PBANKA_0814700PY02480	618	497
PBANKA_0814900	PY02481		PBANKA_0814900PY02481	888	644
PBANKA_0815000	PY02484		PBANKA_0815000PY02484	764	745
PBANKA_0815100	PY02485		PBANKA_0815100PY02485	1058	1091
PBANKA_0815200	PY02486		PBANKA_0815200PY02486	431	431
PBANKA_0815300	PY04160		PBANKA_0815300PY04160	712	457
PBANKA_0815400	PY02391		PBANKA_0815400PY02391	249	249
PBANKA_0815500	PY02390		PBANKA_0815500PY02390	1475	1119
PBANKA_0815600	PY06377		PBANKA_0815600PY06377	102	102
PBANKA_0815700	PY02653		PBANKA_0815700PY02653	491	449
PBANKA_0815800	PY02654		PBANKA_0815800PY02654	207	207
PBANKA_0815900	PY03420		PBANKA_0815900PY03420	497	564
PBANKA_0816000	PY03419		PBANKA_0816000PY03419	545	581
PBANKA_0816300	PY01320		PBANKA_0816300PY01320	687	494
PBANKA_0816400	PY01321		PBANKA_0816400PY01321	1299	1309
PBANKA_0816500	PY01322		PBANKA_0816500PY01322	687	693
PBANKA_0816600	PY07490		PBANKA_0816600PY07490	234	251
PBANKA_0816700	PY07489		PBANKA_0816700PY07489	190	190
PBANKA_0816800	PY07488		PBANKA_0816800PY07488	217	217
PBANKA_0816900	PY00953		PBANKA_0816900PY00953	156	156
PBANKA_0817000	PY00954		PBANKA_0817000PY00954	1253	619
PBANKA_0817100	PY00221		PBANKA_0817100PY00221	178	96
PBANKA_0817200	PY00222		PBANKA_0817200PY00222	999	1062
PBANKA_0817400	PY07432		PBANKA_0817400PY07432	1885	756
PBANKA_0817500	PY04576		PBANKA_0817500PY04576	295	97
PBANKA_0817600	PY06964		PBANKA_0817600PY06964	220	217
PBANKA_0817700	PY06963		PBANKA_0817700PY06963	344	344
PBANKA_0817800	PY07484		PBANKA_0817800PY07484	48	48
PBANKA_0817900	PY03266		PBANKA_0817900PY03266	277	302
PBANKA_0818000	PY03265		PBANKA_0818000PY03265	1842	1819
PBANKA_0818100	PY07176		PBANKA_0818100PY07176	560	571
PBANKA_0818200	PY07177		PBANKA_0818200PY07177	324	295
PBANKA_0818300	PY07178		PBANKA_0818300PY07178	337	337
PBANKA_0818400	PY07219		PBANKA_0818400PY07219	1474	1436
PBANKA_0818500	PY06081		PBANKA_0818500PY06081	665	512
PBANKA_0818600	PY06080		PBANKA_0818600PY06080	782	785
PBANKA_0818700	PY06079		PBANKA_0818700PY06079	338	333
PBANKA_0818800	PY06078		PBANKA_0818800PY06078	441	319
PBANKA_0818900	PY05001		PBANKA_0818900PY05001	651	709
PBANKA_0819000	PY05000		PBANKA_0819000PY05000	395	395
PBANKA_0819100	PY07000		PBANKA_0819100PY07000	148	98
PBANKA_0819200	PY07001		PBANKA_0819200PY07001	315	315
PBANKA_0819300	PY02659		PBANKA_0819300PY02659	313	302
PBANKA_0819400	PY02656		PBANKA_0819400PY02656	1606	936
PBANKA_0819500	PY07206		PBANKA_0819500PY07206	633	629
PBANKA_0819600	PY06799		PBANKA_0819600PY06799	510	447
PBANKA_0819700	PY06801		PBANKA_0819700PY06801	531	531
PBANKA_0819800	PY01606		PBANKA_0819800PY01606	967	999
PBANKA_0819900	PY01605		PBANKA_0819900PY01605	267	240
PBANKA_0820000	PY05339		PBANKA_0820000PY05339	381	400
PBANKA_0820100	PY05337		PBANKA_0820100PY05337	243	223
PBANKA_0820200	PY05336		PBANKA_0820200PY05336	206	206
PBANKA_0820300	PY05335		PBANKA_0820300PY05335	509	495
PBANKA_0820400	PY05332		PBANKA_0820400PY05332	487	281
PBANKA_0820500	PY05331		PBANKA_0820500PY05331	518	145
PBANKA_0820700	PY05378		PBANKA_0820700PY05378	1006	1036
PBANKA_0820800	PY05377		PBANKA_0820800PY05377	2518	2694
PBANKA_0820900	PY05248		PBANKA_0820900PY05248	543	549
PBANKA_0821000	PY05250		PBANKA_0821000PY05250	245	71
PBANKA_0821100	PY05249		PBANKA_0821100PY05249	930	932
PBANKA_0821300	PY06847		PBANKA_0821300PY06847	1472	372
PBANKA_0821400	PY05464		PBANKA_0821400PY05464	191	123
PBANKA_0821500	PY02621		PBANKA_0821500PY02621	1158	970
PBANKA_0821600	PY03600		PBANKA_0821600PY03600	502	492
PBANKA_0821700	PY03601		PBANKA_0821700PY03601	507	507
PBANKA_0821800	PY03602		PBANKA_0821800PY03602	491	464
PBANKA_0821900	PY03603		PBANKA_0821900PY03603	163	77
PBANKA_0822000	PY03605		PBANKA_0822000PY03605	238	236
PBANKA_0822100	PY03606		PBANKA_0822100PY03606	2077	400
PBANKA_0822200	PY02488		PBANKA_0822200PY02488	485	485
PBANKA_0822300	PY02489		PBANKA_0822300PY02489	243	168
PBANKA_0822600	PY04671		PBANKA_0822600PY04671	498	436
PBANKA_0822900	PY00184		PBANKA_0822900PY00184	797	651
PBANKA_0823000	PY00183		PBANKA_0823000PY00183	1384	1326
PBANKA_0823100	PY06246		PBANKA_0823100PY06246	402	402
PBANKA_0823200	PY06247		PBANKA_0823200PY06247	308	62
PBANKA_0823300	PY04548		PBANKA_0823300PY04548	955	956
PBANKA_0823400	PY04547		PBANKA_0823400PY04547	416	416
PBANKA_0823500	PY04688		PBANKA_0823500PY04688	553	563
PBANKA_0823800	PY02416		PBANKA_0823800PY02416	300	311
PBANKA_0823900	PY02415		PBANKA_0823900PY02415	335	335
PBANKA_0824000	PY02414		PBANKA_0824000PY02414	231	70
PBANKA_0824100	PY05179		PBANKA_0824100PY05179	751	749
PBANKA_0824200	PY05180		PBANKA_0824200PY05180	815	750
PBANKA_0824300	PY02393		PBANKA_0824300PY02393	990	998
PBANKA_0824400	PY02394		PBANKA_0824400PY02394	263	308
PBANKA_0824500	PY02395		PBANKA_0824500PY02395	387	397
PBANKA_0824600	PY02396		PBANKA_0824600PY02396	271	264
PBANKA_0824700	PY02397		PBANKA_0824700PY02397	642	638
PBANKA_0824800	PY00009		PBANKA_0824800PY00009	199	77
PBANKA_0824900	PY06683		PBANKA_0824900PY06683	1067	997
PBANKA_0825100	PY05195		PBANKA_0825100PY05195	881	575
PBANKA_0825200	PY05196		PBANKA_0825200PY05196	372	307
PBANKA_0825300	PY05197		PBANKA_0825300PY05197	654	707
PBANKA_0825400	PY05199		PBANKA_0825400PY05199	1163	887
PBANKA_0825500	PY05371		PBANKA_0825500PY05371	1730	1730
PBANKA_0825600	PY07291		PBANKA_0825600PY07291	576	585
PBANKA_0825900	PY00930		PBANKA_0825900PY00930	352	360
PBANKA_0826000	PY00928		PBANKA_0826000PY00928	313	356
PBANKA_0826100	PY00927		PBANKA_0826100PY00927	555	583
PBANKA_0826200	PY00926		PBANKA_0826200PY00926	484	471
PBANKA_0826400	PY03878		PBANKA_0826400PY03878	128	168
PBANKA_0826500	PY03877		PBANKA_0826500PY03877	447	447
PBANKA_0826600	PY03876		PBANKA_0826600PY03876	1369	1359
PBANKA_0826700	PY00763		PBANKA_0826700PY00763	222	222
PBANKA_0826800	PY00762		PBANKA_0826800PY00762	1260	1018
PBANKA_0826900	PY00761		PBANKA_0826900PY00761	2931	2941
PBANKA_0827100	PY04353		PBANKA_0827100PY04353	1110	643
PBANKA_0827200	PY04355		PBANKA_0827200PY04355	513	513
PBANKA_0827300	PY00250		PBANKA_0827300PY00250	1456	1456
PBANKA_0827400	PY00251		PBANKA_0827400PY00251	1318	1026
PBANKA_0827500	PY00252		PBANKA_0827500PY00252	876	857
PBANKA_0827600	PY00253		PBANKA_0827600PY00253	1103	775
PBANKA_0827700	PY00254		PBANKA_0827700PY00254	214	215
PBANKA_0827800	PY02910		PBANKA_0827800PY02910	155	147
PBANKA_0827900	PY02909		PBANKA_0827900PY02909	192	192
PBANKA_0828000	PY02907		PBANKA_0828000PY02907	1233	650
PBANKA_0828000	PY02908		PBANKA_0828000PY02908	1233	352
PBANKA_0828100	PY05182		PBANKA_0828100PY05182	675	671
PBANKA_0828200	PY05183		PBANKA_0828200PY05183	795	482
PBANKA_0828400	PY00449		PBANKA_0828400PY00449	508	540
PBANKA_0828500	PY00448		PBANKA_0828500PY00448	308	308
PBANKA_0828600	PY05589		PBANKA_0828600PY05589	274	114
PBANKA_0828700	PY05588		PBANKA_0828700PY05588	353	353
PBANKA_0828800	PY05587		PBANKA_0828800PY05587	103	85
PBANKA_0829000	PY04410		PBANKA_0829000PY04410	632	294
PBANKA_0829200	PY03915		PBANKA_0829200PY03915	223	202
PBANKA_0829300	PY03916		PBANKA_0829300PY03916	131	99
PBANKA_0829500	PY04176		PBANKA_0829500PY04176	1222	657
PBANKA_0829500	PY04177		PBANKA_0829500PY04177	1222	578
PBANKA_0829600	PY04175		PBANKA_0829600PY04175	600	533
PBANKA_0829700	PY04174		PBANKA_0829700PY04174	201	198
PBANKA_0829800	PY04173		PBANKA_0829800PY04173	388	321
PBANKA_0829900	PY04172		PBANKA_0829900PY04172	289	143
PBANKA_0830000	PY05765		PBANKA_0830000PY05765	279	278
PBANKA_0830100	PY05297		PBANKA_0830100PY05297	609	487
PBANKA_0830200	PY05295		PBANKA_0830200PY05295	1354	791
PBANKA_0830200	PY05296		PBANKA_0830200PY05296	1354	554
PBANKA_0830300	PY05294		PBANKA_0830300PY05294	205	190
PBANKA_0830400	PY05293		PBANKA_0830400PY05293	272	168
PBANKA_0830450	PY05292		PBANKA_0830450PY05292	344	332
PBANKA_0830500	PY05292		PBANKA_0830500PY05292	98	332
PBANKA_0830600	PY04278		PBANKA_0830600PY04278	166	166
PBANKA_0830800	PY04280		PBANKA_0830800PY04280	1077	604
PBANKA_0830900	PY06687		PBANKA_0830900PY06687	637	221
PBANKA_0831000	PY05748		PBANKA_0831000PY05748	1791	1772
PBANKA_0831100	PY01868		PBANKA_0831100PY01868	784	198
PBANKA_0831100	PY01869		PBANKA_0831100PY01869	784	423
PBANKA_0831200	PY01867		PBANKA_0831200PY01867	1272	751
PBANKA_0831300	PY03175		PBANKA_0831300PY03175	593	587
PBANKA_0831400	PY03176		PBANKA_0831400PY03176	415	412
PBANKA_0831600	PY06883		PBANKA_0831600PY06883	420	401
PBANKA_0831700	PY06884		PBANKA_0831700PY06884	191	125
PBANKA_0831800	PY07561		PBANKA_0831800PY07561	796	597
PBANKA_0831900	PY05559		PBANKA_0831900PY05559	546	504
PBANKA_0832100	PY07352		PBANKA_0832100PY07352	547	285
PBANKA_0832200	PY07648		PBANKA_0832200PY07648	300	304
PBANKA_0832500	PY03213		PBANKA_0832500PY03213	653	658
PBANKA_0832600	PY03212		PBANKA_0832600PY03212	275	275
PBANKA_0832700	PY03211		PBANKA_0832700PY03211	274	219
PBANKA_0832800	PY03210		PBANKA_0832800PY03210	101	99
PBANKA_0832900	PY03208		PBANKA_0832900PY03208	972	140
PBANKA_0832900	PY03209		PBANKA_0832900PY03209	972	792
PBANKA_0833000	PY03207		PBANKA_0833000PY03207	174	211
PBANKA_0833100	PY03205		PBANKA_0833100PY03205	493	512
PBANKA_0833200	PY03620		PBANKA_0833200PY03620	420	358
PBANKA_0833400	PY03622		PBANKA_0833400PY03622	221	252
PBANKA_0833500	PY07329		PBANKA_0833500PY07329	954	834
PBANKA_0833700	PY02605		PBANKA_0833700PY02605	216	173
PBANKA_0833800	PY02603		PBANKA_0833800PY02603	725	617
PBANKA_0834100	PY03907		PBANKA_0834100PY03907	891	195
PBANKA_0834200	PY03908		PBANKA_0834200PY03908	270	236
PBANKA_0834400	PY01832		PBANKA_0834400PY01832	479	479
PBANKA_0834500	PY01831		PBANKA_0834500PY01831	200	200
PBANKA_0834600	PY01830		PBANKA_0834600PY01830	706	432
PBANKA_0834800	PY00739		PBANKA_0834800PY00739	553	834
PBANKA_0834900	PY00738		PBANKA_0834900PY00738	982	1032
PBANKA_0835000	PY00736		PBANKA_0835000PY00736	148	46
PBANKA_0835100	PY06099		PBANKA_0835100PY06099	138	138
PBANKA_0835200	PY06100		PBANKA_0835200PY06100	211	211
PBANKA_0835300	PY06101		PBANKA_0835300PY06101	235	221
PBANKA_0835400	PY05237		PBANKA_0835400PY05237	189	187
PBANKA_0835500	PY05236		PBANKA_0835500PY05236	442	525
PBANKA_0835600	PY05235		PBANKA_0835600PY05235	341	341
PBANKA_0835700	PY05234		PBANKA_0835700PY05234	487	205
PBANKA_0835800	PY01195		PBANKA_0835800PY01195	192	189
PBANKA_0836000	PY01196		PBANKA_0836000PY01196	1164	1210
PBANKA_0836200	PY06116		PBANKA_0836200PY06116	698	859
PBANKA_0836300	PY06117		PBANKA_0836300PY06117	1349	1350
PBANKA_0836500	PY06425		PBANKA_0836500PY06425	222	138
PBANKA_0836600	PY05690		PBANKA_0836600PY05690	169	196
PBANKA_0836700	PY04687		PBANKA_0836700PY04687	419	1147
PBANKA_0901000	PY04929		PBANKA_0901000PY04929	327	320
PBANKA_0901100	PY05975		PBANKA_0901100PY05975	1315	765
PBANKA_0901200	PY05976		PBANKA_0901200PY05976	217	217
PBANKA_0901300.1	PY05977		PBANKA_0901300.1PY05977	1864	1701
PBANKA_0901300.2	PY05977		PBANKA_0901300.2PY05977	1885	1701
PBANKA_0901400	PY05978		PBANKA_0901400PY05978	154	159
PBANKA_0901500	PY02407		PBANKA_0901500PY02407	534	442
PBANKA_0901600	PY02409		PBANKA_0901600PY02409	1014	998
PBANKA_0901700	PY02410		PBANKA_0901700PY02410	77	77
PBANKA_0901800	PY02411		PBANKA_0901800PY02411	1048	1061
PBANKA_0902100	PY03269		PBANKA_0902100PY03269	3231	2694
PBANKA_0902200	PY03270		PBANKA_0902200PY03270	186	48
PBANKA_0902300	PY03053		PBANKA_0902300PY03053	2709	2522
PBANKA_0902500	PY05259		PBANKA_0902500PY05259	950	813
PBANKA_0902800	PY03510		PBANKA_0902800PY03510	166	230
PBANKA_0903000	PY02598		PBANKA_0903000PY02598	662	674
PBANKA_0903100	PY02596		PBANKA_0903100PY02596	326	224
PBANKA_0903200	PY02595		PBANKA_0903200PY02595	937	931
PBANKA_0903300	PY02594		PBANKA_0903300PY02594	375	396
PBANKA_0903400	PY07272		PBANKA_0903400PY07272	701	703
PBANKA_0903500	PY06546		PBANKA_0903500PY06546	771	678
PBANKA_0903700	PY00715		PBANKA_0903700PY00715	90	24
PBANKA_0903800	PY00717		PBANKA_0903800PY00717	965	912
PBANKA_0903900	PY00718		PBANKA_0903900PY00718	979	995
PBANKA_0904000	PY00720		PBANKA_0904000PY00720	596	225
PBANKA_0904100	PY00721		PBANKA_0904100PY00721	207	282
PBANKA_0904200	PY00722		PBANKA_0904200PY00722	492	508
PBANKA_0904400	PY03467		PBANKA_0904400PY03467	307	310
PBANKA_0904500	PY00295		PBANKA_0904500PY00295	365	362
PBANKA_0904600	PY00296		PBANKA_0904600PY00296	1191	1104
PBANKA_0904800	PY06955		PBANKA_0904800PY06955	295	272
PBANKA_0904900	PY06954		PBANKA_0904900PY06954	129	54
PBANKA_0905000	PY06953		PBANKA_0905000PY06953	82	40
PBANKA_0905100	PY02608		PBANKA_0905100PY02608	360	364
PBANKA_0905200	PY02609		PBANKA_0905200PY02609	785	779
PBANKA_0905300	PY02610		PBANKA_0905300PY02610	826	499
PBANKA_0905400	PY02611		PBANKA_0905400PY02611	238	40
PBANKA_0905500	PY01974		PBANKA_0905500PY01974	846	861
PBANKA_0905600	PY01973		PBANKA_0905600PY01973	155	124
PBANKA_0905700	PY01971		PBANKA_0905700PY01971	334	286
PBANKA_0905800	PY01970		PBANKA_0905800PY01970	325	119
PBANKA_0905900	PY06331		PBANKA_0905900PY06331	1396	920
PBANKA_0906000	PY04076		PBANKA_0906000PY04076	348	278
PBANKA_0906100	PY04080		PBANKA_0906100PY04080	399	400
PBANKA_0906200	PY04079		PBANKA_0906200PY04079	275	275
PBANKA_0906300	PY04078		PBANKA_0906300PY04078	534	88
PBANKA_0906400	PY05736		PBANKA_0906400PY05736	143	143
PBANKA_0906600	PY05501		PBANKA_0906600PY05501	480	475
PBANKA_0906700	PY05500		PBANKA_0906700PY05500	1535	1467
PBANKA_0906800	PY05499		PBANKA_0906800PY05499	233	184
PBANKA_0906900	PY02756		PBANKA_0906900PY02756	2336	1260
PBANKA_0907000	PY03536		PBANKA_0907000PY03536	632	413
PBANKA_0907100	PY03535		PBANKA_0907100PY03535	535	535
PBANKA_0907200	PY03412		PBANKA_0907200PY03412	395	302
PBANKA_0907300	PY03414		PBANKA_0907300PY03414	311	144
PBANKA_0907400	PY00944		PBANKA_0907400PY00944	256	240
PBANKA_0907700	PY06250		PBANKA_0907700PY06250	970	763
PBANKA_0907900	PY02871		PBANKA_0907900PY02871	2160	2475
PBANKA_0908000	PY02872		PBANKA_0908000PY02872	806	814
PBANKA_0908100	PY05531		PBANKA_0908100PY05531	1755	1046
PBANKA_0908200	PY05532		PBANKA_0908200PY05532	700	705
PBANKA_0908300	PY03628		PBANKA_0908300PY03628	1952	1137
PBANKA_0908400	PY04790		PBANKA_0908400PY04790	1532	686
PBANKA_0908400	PY04791		PBANKA_0908400PY04791	1532	574
PBANKA_0908500	PY04789		PBANKA_0908500PY04789	1629	472
PBANKA_0908600	PY00530		PBANKA_0908600PY00530	166	136
PBANKA_0908700	PY00531		PBANKA_0908700PY00531	364	126
PBANKA_0908800	PY00532		PBANKA_0908800PY00532	315	365
PBANKA_0908900	PY00743		PBANKA_0908900PY00743	129	92
PBANKA_0909000	PY00744		PBANKA_0909000PY00744	633	728
PBANKA_0909200	PY05434		PBANKA_0909200PY05434	2035	869
PBANKA_0909300	PY02070		PBANKA_0909300PY02070	514	505
PBANKA_0909400	PY02069		PBANKA_0909400PY02069	594	627
PBANKA_0909500	PY02067		PBANKA_0909500PY02067	580	287
PBANKA_0909600	PY00769		PBANKA_0909600PY00769	2192	2235
PBANKA_0909700	PY05865		PBANKA_0909700PY05865	374	374
PBANKA_0909800	PY05866		PBANKA_0909800PY05866	1480	1485
PBANKA_0909900	PY05176		PBANKA_0909900PY05176	1628	853
PBANKA_0910000	PY02714		PBANKA_0910000PY02714	1730	1486
PBANKA_0910100	PY06844		PBANKA_0910100PY06844	522	505
PBANKA_0910200	PY06845		PBANKA_0910200PY06845	787	798
PBANKA_0910300	PY04459		PBANKA_0910300PY04459	3859	2228
PBANKA_0910400	PY06418		PBANKA_0910400PY06418	143	138
PBANKA_0910500	PY06419		PBANKA_0910500PY06419	185	70
PBANKA_0910600	PY06420		PBANKA_0910600PY06420	125	125
PBANKA_0910700	PY06422		PBANKA_0910700PY06422	2623	2649
PBANKA_0910800	PY05022		PBANKA_0910800PY05022	742	742
PBANKA_0910900	PY02432		PBANKA_0910900PY02432	147	149
PBANKA_0911000	PY02433		PBANKA_0911000PY02433	725	724
PBANKA_0911100	PY02434		PBANKA_0911100PY02434	429	431
PBANKA_0911200	PY02435		PBANKA_0911200PY02435	169	169
PBANKA_0911300	PY01216		PBANKA_0911300PY01216	426	426
PBANKA_0911400	PY01217		PBANKA_0911400PY01217	648	644
PBANKA_0911500	PY01218		PBANKA_0911500PY01218	446	273
PBANKA_0911600	PY01220		PBANKA_0911600PY01220	298	275
PBANKA_0911700	PY01222		PBANKA_0911700PY01222	1230	1225
PBANKA_0911800	PY05753		PBANKA_0911800PY05753	367	338
PBANKA_0911900	PY05750		PBANKA_0911900PY05750	421	120
PBANKA_0911900	PY05752		PBANKA_0911900PY05752	421	141
PBANKA_0912000	PY05749		PBANKA_0912000PY05749	1024	1064
PBANKA_0912100	PY06011		PBANKA_0912100PY06011	323	323
PBANKA_0912200	PY01229		PBANKA_0912200PY01229	799	798
PBANKA_0912300	PY01228		PBANKA_0912300PY01228	1013	1013
PBANKA_0912400	PY01227		PBANKA_0912400PY01227	677	667
PBANKA_0912500	PY01226		PBANKA_0912500PY01226	599	531
PBANKA_0912600	PY01225		PBANKA_0912600PY01225	3247	3195
PBANKA_0912700	PY03009		PBANKA_0912700PY03009	296	80
PBANKA_0912800	PY03008		PBANKA_0912800PY03008	147	186
PBANKA_0913000	PY03006		PBANKA_0913000PY03006	1706	614
PBANKA_0913000	PY03007		PBANKA_0913000PY03007	1706	402
PBANKA_0913100	PY03003		PBANKA_0913100PY03003	344	227
PBANKA_0913200	PY01993		PBANKA_0913200PY01993	415	416
PBANKA_0913300	PY01994		PBANKA_0913300PY01994	979	979
PBANKA_0913400	PY01995		PBANKA_0913400PY01995	577	579
PBANKA_0913600	PY00472		PBANKA_0913600PY00472	620	634
PBANKA_0913700	PY00471		PBANKA_0913700PY00471	494	494
PBANKA_0913800	PY05002		PBANKA_0913800PY05002	1474	1470
PBANKA_0913900	PY05742		PBANKA_0913900PY05742	1563	932
PBANKA_0914100	PY01923		PBANKA_0914100PY01923	2095	2112
PBANKA_0914200	PY01922		PBANKA_0914200PY01922	1844	1614
PBANKA_0914300	PY06980		PBANKA_0914300PY06980	423	438
PBANKA_0914400	PY06981		PBANKA_0914400PY06981	663	663
PBANKA_0914500	PY05311		PBANKA_0914500PY05311	1313	1263
PBANKA_0914600	PY05313		PBANKA_0914600PY05313	790	732
PBANKA_0914700	PY00240		PBANKA_0914700PY00240	664	567
PBANKA_0914900	PY01582		PBANKA_0914900PY01582	384	162
PBANKA_0915000	PY01581		PBANKA_0915000PY01581	556	557
PBANKA_0915100	PY00797		PBANKA_0915100PY00797	373	149
PBANKA_0915200	PY01035		PBANKA_0915200PY01035	1277	918
PBANKA_0915300	PY01034		PBANKA_0915300PY01034	1030	1073
PBANKA_0915500	PY05949		PBANKA_0915500PY05949	199	199
PBANKA_0915600	PY05950		PBANKA_0915600PY05950	258	258
PBANKA_0915700	PY05952		PBANKA_0915700PY05952	334	334
PBANKA_0915800	PY05953		PBANKA_0915800PY05953	362	357
PBANKA_0915900	PY05954		PBANKA_0915900PY05954	1342	670
PBANKA_0916000	PY07196		PBANKA_0916000PY07196	1113	1107
PBANKA_0916100	PY07197		PBANKA_0916100PY07197	273	273
PBANKA_0916200	PY03629		PBANKA_0916200PY03629	543	502
PBANKA_0916300	PY03630		PBANKA_0916300PY03630	912	951
PBANKA_0916400	PY03631		PBANKA_0916400PY03631	775	789
PBANKA_0916500	PY06628		PBANKA_0916500PY06628	718	185
PBANKA_0916600	PY04188		PBANKA_0916600PY04188	1196	1156
PBANKA_0916700	PY07227		PBANKA_0916700PY07227	263	249
PBANKA_0916800	PY06083		PBANKA_0916800PY06083	1508	1402
PBANKA_0916900	PY06084		PBANKA_0916900PY06084	445	431
PBANKA_0917000	PY06085		PBANKA_0917000PY06085	393	116
PBANKA_0917200	PY01167		PBANKA_0917200PY01167	144	144
PBANKA_0917300	PY01166		PBANKA_0917300PY01166	1175	786
PBANKA_0917400	PY01164		PBANKA_0917400PY01164	509	510
PBANKA_0917700	PY00654		PBANKA_0917700PY00654	758	626
PBANKA_0917800	PY00656		PBANKA_0917800PY00656	944	319
PBANKA_0917900	PY00657		PBANKA_0917900PY00657	451	450
PBANKA_0918000	PY00659		PBANKA_0918000PY00659	315	315
PBANKA_0918200	PY02130		PBANKA_0918200PY02130	737	733
PBANKA_0918300	PY02129		PBANKA_0918300PY02129	500	456
PBANKA_0918400	PY05171		PBANKA_0918400PY05171	277	278
PBANKA_0918500	PY05170		PBANKA_0918500PY05170	176	183
PBANKA_0918600	PY05169		PBANKA_0918600PY05169	1016	485
PBANKA_0918700	PY05666		PBANKA_0918700PY05666	616	315
PBANKA_0918800	PY05667		PBANKA_0918800PY05667	617	647
PBANKA_0919000	PY06923		PBANKA_0919000PY06923	393	283
PBANKA_0919100	PY06925		PBANKA_0919100PY06925	388	283
PBANKA_0919300	PY04977		PBANKA_0919300PY04977	321	238
PBANKA_0919500	PY03470		PBANKA_0919500PY03470	462	244
PBANKA_0919600	PY03469		PBANKA_0919600PY03469	665	492
PBANKA_0919700	PY03468		PBANKA_0919700PY03468	651	650
PBANKA_0919900	PY05918		PBANKA_0919900PY05918	1377	1158
PBANKA_0920000	PY05916		PBANKA_0920000PY05916	136	136
PBANKA_0920300	PY02743		PBANKA_0920300PY02743	702	298
PBANKA_0920400	PY02741		PBANKA_0920400PY02741	1902	1961
PBANKA_0920500	PY02161		PBANKA_0920500PY02161	461	366
PBANKA_0920600	PY03552		PBANKA_0920600PY03552	826	850
PBANKA_0920700	PY03551		PBANKA_0920700PY03551	439	405
PBANKA_0920800	PY03550		PBANKA_0920800PY03550	299	185
PBANKA_0920900	PY03554		PBANKA_0920900PY03554	429	156
PBANKA_0921100	PY05818		PBANKA_0921100PY05818	285	386
PBANKA_0921300	PY05536		PBANKA_0921300PY05536	175	184
PBANKA_0921400	PY02121		PBANKA_0921400PY02121	288	209
PBANKA_0921500	PY02122		PBANKA_0921500PY02122	86	81
PBANKA_0921500	PY02123		PBANKA_0921500PY02123	86	44
PBANKA_0921600	PY02124		PBANKA_0921600PY02124	728	793
PBANKA_0921700	PY04937		PBANKA_0921700PY04937	825	907
PBANKA_0921800	PY04938		PBANKA_0921800PY04938	592	605
PBANKA_0921900	PY05911		PBANKA_0921900PY05911	1168	1182
PBANKA_0922100	PY07508		PBANKA_0922100PY07508	156	156
PBANKA_0922200	PY06467		PBANKA_0922200PY06467	1054	1120
PBANKA_0922300	PY06957		PBANKA_0922300PY06957	890	930
PBANKA_0922400	PY06958		PBANKA_0922400PY06958	98	98
PBANKA_0922500	PY00275		PBANKA_0922500PY00275	555	380
PBANKA_0922600	PY00272		PBANKA_0922600PY00272	515	290
PBANKA_0922700	PY00271		PBANKA_0922700PY00271	83	96
PBANKA_0922800	PY00270		PBANKA_0922800PY00270	123	123
PBANKA_0922900	PY06558		PBANKA_0922900PY06558	440	443
PBANKA_0923000	PY06559		PBANKA_0923000PY06559	1410	697
PBANKA_0923000	PY06560		PBANKA_0923000PY06560	1410	674
PBANKA_0923200	PY03513		PBANKA_0923200PY03513	493	493
PBANKA_0923300	PY03512		PBANKA_0923300PY03512	272	76
PBANKA_0923400	PY03511		PBANKA_0923400PY03511	124	123
PBANKA_0923500	PY00816		PBANKA_0923500PY00816	246	231
PBANKA_0923600	PY00817		PBANKA_0923600PY00817	285	285
PBANKA_0923700	PY00818		PBANKA_0923700PY00818	434	434
PBANKA_0923800	PY00819		PBANKA_0923800PY00819	589	532
PBANKA_0924000	PY05246		PBANKA_0924000PY05246	477	492
PBANKA_0924200	PY01158		PBANKA_0924200PY01158	1396	1490
PBANKA_0924400	PY03136		PBANKA_0924400PY03136	141	95
PBANKA_0924500	PY03135		PBANKA_0924500PY03135	1235	450
PBANKA_0924600	PY01451		PBANKA_0924600PY01451	148	78
PBANKA_0924700	PY01452		PBANKA_0924700PY01452	730	663
PBANKA_0924800	PY01448		PBANKA_0924800PY01448	1192	1161
PBANKA_0924900	PY04385		PBANKA_0924900PY04385	532	384
PBANKA_0925000	PY06314		PBANKA_0925000PY06314	590	623
PBANKA_0925100	PY06315		PBANKA_0925100PY06315	722	573
PBANKA_0925200	PY00029		PBANKA_0925200PY00029	1903	1913
PBANKA_0925300	PY00077		PBANKA_0925300PY00077	1953	1090
PBANKA_0925400	PY00078		PBANKA_0925400PY00078	5176	5174
PBANKA_0925500	PY04265		PBANKA_0925500PY04265	1482	1431
PBANKA_0925600	PY06138		PBANKA_0925600PY06138	265	265
PBANKA_0925700	PY06139		PBANKA_0925700PY06139	1799	65
PBANKA_0925800	PY03232		PBANKA_0925800PY03232	1710	1652
PBANKA_0925900	PY03233		PBANKA_0925900PY03233	842	73
PBANKA_0926100	PY05603		PBANKA_0926100PY05603	447	223
PBANKA_0926200	PY06965		PBANKA_0926200PY06965	512	483
PBANKA_0926300	PY06966		PBANKA_0926300PY06966	478	478
PBANKA_0926400	PY06967		PBANKA_0926400PY06967	528	529
PBANKA_0926500	PY06052		PBANKA_0926500PY06052	1644	1314
PBANKA_0926600	PY06050		PBANKA_0926600PY06050	773	773
PBANKA_0926700	PY04421		PBANKA_0926700PY04421	166	169
PBANKA_0926800	PY03941		PBANKA_0926800PY03941	525	516
PBANKA_0926900	PY03942		PBANKA_0926900PY03942	547	553
PBANKA_0927000	PY07273		PBANKA_0927000PY07273	1420	535
PBANKA_0927200	PY03578		PBANKA_0927200PY03578	1474	1527
PBANKA_0927300	PY03577		PBANKA_0927300PY03577	290	275
PBANKA_0927400	PY03576		PBANKA_0927400PY03576	122	135
PBANKA_0927500	PY03575		PBANKA_0927500PY03575	78	78
PBANKA_0927700	PY00892		PBANKA_0927700PY00892	1889	2341
PBANKA_0927800	PY00891		PBANKA_0927800PY00891	748	772
PBANKA_0927900	PY00890		PBANKA_0927900PY00890	433	436
PBANKA_0928000	PY00888		PBANKA_0928000PY00888	79	79
PBANKA_0928200	PY03020		PBANKA_0928200PY03020	788	881
PBANKA_0928300	PY03021		PBANKA_0928300PY03021	1331	969
PBANKA_0928400	PY04520		PBANKA_0928400PY04520	358	400
PBANKA_0928500	PY05838		PBANKA_0928500PY05838	971	982
PBANKA_0928600	PY05839		PBANKA_0928600PY05839	436	472
PBANKA_0928700	PY05840		PBANKA_0928700PY05840	1776	312
PBANKA_0928800	PY04677		PBANKA_0928800PY04677	304	309
PBANKA_0928900	PY04676		PBANKA_0928900PY04676	128	129
PBANKA_0929000	PY04675		PBANKA_0929000PY04675	292	292
PBANKA_0929100	PY04674		PBANKA_0929100PY04674	316	318
PBANKA_0929200	PY04673		PBANKA_0929200PY04673	248	230
PBANKA_0929400	PY00910		PBANKA_0929400PY00910	629	317
PBANKA_0929500	PY00909		PBANKA_0929500PY00909	486	486
PBANKA_0929600	PY00908		PBANKA_0929600PY00908	499	505
PBANKA_0929700	PY04231		PBANKA_0929700PY04231	306	306
PBANKA_0929800	PY04232		PBANKA_0929800PY04232	1250	1269
PBANKA_0929900	PY05217		PBANKA_0929900PY05217	802	852
PBANKA_0930000	PY05216		PBANKA_0930000PY05216	155	156
PBANKA_0930100	PY05215		PBANKA_0930100PY05215	1192	1242
PBANKA_0930200	PY05214		PBANKA_0930200PY05214	859	885
PBANKA_0930300	PY04253		PBANKA_0930300PY04253	214	243
PBANKA_0930500	PY06291		PBANKA_0930500PY06291	549	362
PBANKA_0930600	PY06290		PBANKA_0930600PY06290	345	344
PBANKA_0930700	PY06289		PBANKA_0930700PY06289	128	145
PBANKA_0930800	PY06288		PBANKA_0930800PY06288	1585	716
PBANKA_0930900	PY04400		PBANKA_0930900PY04400	419	419
PBANKA_0931000	PY04401		PBANKA_0931000PY04401	978	400
PBANKA_0931100	PY03868		PBANKA_0931100PY03868	219	93
PBANKA_0931200	PY05364		PBANKA_0931200PY05364	907	909
PBANKA_0931300	PY05365		PBANKA_0931300PY05365	681	681
PBANKA_0931400	PY02151		PBANKA_0931400PY02151	766	789
PBANKA_0931500	PY02152		PBANKA_0931500PY02152	453	453
PBANKA_0931600	PY02153		PBANKA_0931600PY02153	423	423
PBANKA_0931700	PY02154		PBANKA_0931700PY02154	167	95
PBANKA_0931800	PY02155		PBANKA_0931800PY02155	226	198
PBANKA_0931900	PY02157		PBANKA_0931900PY02157	1429	1470
PBANKA_0932000	PY02159		PBANKA_0932000PY02159	786	908
PBANKA_0932100	PY02160		PBANKA_0932100PY02160	292	164
PBANKA_0932200	PY00781		PBANKA_0932200PY00781	192	192
PBANKA_0932300	PY00782		PBANKA_0932300PY00782	236	191
PBANKA_0932400	PY00783		PBANKA_0932400PY00783	468	472
PBANKA_0932500	PY00784		PBANKA_0932500PY00784	706	620
PBANKA_0932600	PY00786		PBANKA_0932600PY00786	300	77
PBANKA_0932600	PY00787		PBANKA_0932600PY00787	300	43
PBANKA_0932800	PY00788		PBANKA_0932800PY00788	2460	2485
PBANKA_0932900	PY00789		PBANKA_0932900PY00789	400	291
PBANKA_0933000	PY02926		PBANKA_0933000PY02926	706	707
PBANKA_0933100	PY00723		PBANKA_0933100PY00723	318	311
PBANKA_0933200	PY00724		PBANKA_0933200PY00724	404	379
PBANKA_0933300	PY00725		PBANKA_0933300PY00725	613	616
PBANKA_0933400.1	PY00727		PBANKA_0933400.1PY00727	372	391
PBANKA_0933400.2	PY00727		PBANKA_0933400.2PY00727	343	391
PBANKA_0933500	PY00729		PBANKA_0933500PY00729	278	205
PBANKA_0933600	PY00730		PBANKA_0933600PY00730	206	173
PBANKA_0933700	PY00731		PBANKA_0933700PY00731	523	528
PBANKA_0933800	PY00732		PBANKA_0933800PY00732	697	570
PBANKA_0933900	PY00733		PBANKA_0933900PY00733	353	353
PBANKA_0934000	PY00734		PBANKA_0934000PY00734	371	368
PBANKA_0934100	PY00735		PBANKA_0934100PY00735	753	741
PBANKA_0934200	PY04045		PBANKA_0934200PY04045	375	377
PBANKA_0934300	PY04044		PBANKA_0934300PY04044	347	347
PBANKA_0934400	PY04043		PBANKA_0934400PY04043	118	134
PBANKA_0934500	PY05564		PBANKA_0934500PY05564	221	221
PBANKA_0934800	PY05482		PBANKA_0934800PY05482	413	415
PBANKA_0934900	PY05481		PBANKA_0934900PY05481	1134	1116
PBANKA_0935000	PY05480		PBANKA_0935000PY05480	590	595
PBANKA_0935200	PY04594		PBANKA_0935200PY04594	191	191
PBANKA_0935400	PY05764		PBANKA_0935400PY05764	355	355
PBANKA_0935500	PY05763		PBANKA_0935500PY05763	2337	391
PBANKA_0935900	PY03726		PBANKA_0935900PY03726	758	756
PBANKA_0936000	PY03723		PBANKA_0936000PY03723	647	589
PBANKA_0936300	PY02704		PBANKA_0936300PY02704	301	265
PBANKA_0936400	PY02705		PBANKA_0936400PY02705	553	648
PBANKA_0936500	PY01741		PBANKA_0936500PY01741	349	363
PBANKA_0936600	PY01742		PBANKA_0936600PY01742	489	537
PBANKA_0936700	PY01743		PBANKA_0936700PY01743	520	519
PBANKA_0936900	PY01744		PBANKA_0936900PY01744	378	367
PBANKA_0937000	PY01745		PBANKA_0937000PY01745	178	178
PBANKA_0937100	PY01746		PBANKA_0937100PY01746	958	938
PBANKA_0937200.1	PY01748		PBANKA_0937200.1PY01748	1242	1312
PBANKA_0937200.2	PY01748		PBANKA_0937200.2PY01748	1279	1312
PBANKA_0937300	PY03703		PBANKA_0937300PY03703	222	219
PBANKA_0937400	PY03704		PBANKA_0937400PY03704	1162	1172
PBANKA_0937500	PY03705		PBANKA_0937500PY03705	691	717
PBANKA_0937700	PY06787		PBANKA_0937700PY06787	113	113
PBANKA_0937800	PY00699		PBANKA_0937800PY00699	430	354
PBANKA_0937900	PY00698		PBANKA_0937900PY00698	389	322
PBANKA_0938000	PY06690		PBANKA_0938000PY06690	1137	1121
PBANKA_0938100	PY02752		PBANKA_0938100PY02752	423	451
PBANKA_0938200	PY02753		PBANKA_0938200PY02753	152	152
PBANKA_0938300	PY07174		PBANKA_0938300PY07174	553	553
PBANKA_0938400	PY05050		PBANKA_0938400PY05050	342	342
PBANKA_0938500	PY05049		PBANKA_0938500PY05049	329	330
PBANKA_0938600	PY05048		PBANKA_0938600PY05048	335	335
PBANKA_0938700	PY00917		PBANKA_0938700PY00917	165	165
PBANKA_0938800	PY00918		PBANKA_0938800PY00918	739	664
PBANKA_0938900	PY03357		PBANKA_0938900PY03357	514	531
PBANKA_0939000	PY05855		PBANKA_0939000PY05855	1695	1715
PBANKA_0939100	PY07039		PBANKA_0939100PY07039	1551	1444
PBANKA_0939200	PY07549		PBANKA_0939200PY07549	619	613
PBANKA_0939300	PY03788		PBANKA_0939300PY03788	1067	281
PBANKA_0939400	PY03787		PBANKA_0939400PY03787	154	122
PBANKA_0939500	PY03786		PBANKA_0939500PY03786	349	352
PBANKA_0939600	PY04926		PBANKA_0939600PY04926	3296	1685
PBANKA_0939800	PY03627		PBANKA_0939800PY03627	603	498
PBANKA_0939900	PY07662		PBANKA_0939900PY07662	132	130
PBANKA_0940300	PY06417		PBANKA_0940300PY06417	1123	531
PBANKA_0940400	PY06504		PBANKA_0940400PY06504	1509	440
PBANKA_0940700	PY03369		PBANKA_0940700PY03369	618	625
PBANKA_0940800	PY03370		PBANKA_0940800PY03370	270	179
PBANKA_0940900	PY03371		PBANKA_0940900PY03371	475	484
PBANKA_0941100	PY03372		PBANKA_0941100PY03372	261	267
PBANKA_0941200	PY03776		PBANKA_0941200PY03776	507	507
PBANKA_0941300	PY03777		PBANKA_0941300PY03777	746	748
PBANKA_0941400	PY03778		PBANKA_0941400PY03778	167	153
PBANKA_0941500	PY03779		PBANKA_0941500PY03779	261	253
PBANKA_0941600	PY05389		PBANKA_0941600PY05389	713	389
PBANKA_0941700	PY05391		PBANKA_0941700PY05391	457	230
PBANKA_0942000	PY02823		PBANKA_0942000PY02823	1116	519
PBANKA_0942100	PY02384		PBANKA_0942100PY02384	417	178
PBANKA_0942200	PY02385		PBANKA_0942200PY02385	186	213
PBANKA_0942300	PY02386		PBANKA_0942300PY02386	569	446
PBANKA_0942400	PY03714		PBANKA_0942400PY03714	587	531
PBANKA_0942500	PY03715		PBANKA_0942500PY03715	420	420
PBANKA_0942600	PY03716		PBANKA_0942600PY03716	882	988
PBANKA_0942700	PY02376		PBANKA_0942700PY02376	1330	1350
PBANKA_0942800	PY02378		PBANKA_0942800PY02378	351	252
PBANKA_0942900	PY02381		PBANKA_0942900PY02381	625	388
PBANKA_0943100	PY01432		PBANKA_0943100PY01432	2957	1264
PBANKA_0943200	PY01939		PBANKA_0943200PY01939	243	243
PBANKA_0943300	PY00904		PBANKA_0943300PY00904	505	504
PBANKA_0943400	PY00905		PBANKA_0943400PY00905	585	180
PBANKA_0943500	PY00907		PBANKA_0943500PY00907	1340	1347
PBANKA_0943600	PY06972		PBANKA_0943600PY06972	119	119
PBANKA_0944000	PY03596		PBANKA_0944000PY03596	335	315
PBANKA_1000600	PY02439		PBANKA_1000600PY02439	319	313
PBANKA_1000700	PY02440		PBANKA_1000700PY02440	564	419
PBANKA_1000800	PY02441		PBANKA_1000800PY02441	356	357
PBANKA_1001000	PY02442		PBANKA_1001000PY02442	3343	3189
PBANKA_1001100	PY02443		PBANKA_1001100PY02443	386	370
PBANKA_1001200	PY02445		PBANKA_1001200PY02445	971	424
PBANKA_1001300	PY02446		PBANKA_1001300PY02446	787	786
PBANKA_1001400	PY02447		PBANKA_1001400PY02447	683	742
PBANKA_1001500	PY02448		PBANKA_1001500PY02448	691	714
PBANKA_1001600	PY01349		PBANKA_1001600PY01349	1140	1030
PBANKA_1001700	PY01347		PBANKA_1001700PY01347	92	92
PBANKA_1001800	PY01345		PBANKA_1001800PY01345	3398	2808
PBANKA_1002000	PY01343		PBANKA_1002000PY01343	613	496
PBANKA_1002100	PY01341		PBANKA_1002100PY01341	352	310
PBANKA_1002200	PY01340		PBANKA_1002200PY01340	472	480
PBANKA_1002300	PY01338		PBANKA_1002300PY01338	3974	3644
PBANKA_1002400	PY01068		PBANKA_1002400PY01068	823	823
PBANKA_1002500	PY01067		PBANKA_1002500PY01067	568	490
PBANKA_1002600	PY01066		PBANKA_1002600PY01066	398	416
PBANKA_1002700	PY03896		PBANKA_1002700PY03896	563	561
PBANKA_1002800	PY03895		PBANKA_1002800PY03895	1381	1396
PBANKA_1003000	PY04387		PBANKA_1003000PY04387	2359	3009
PBANKA_1003100	PY01669		PBANKA_1003100PY01669	2949	2958
PBANKA_1003200	PY01668		PBANKA_1003200PY01668	199	199
PBANKA_1003400	PY00349		PBANKA_1003400PY00349	2262	1599
PBANKA_1003500	PY06651		PBANKA_1003500PY06651	104	104
PBANKA_1003600	PY07283		PBANKA_1003600PY07283	720	708
PBANKA_1003700	PY05103		PBANKA_1003700PY05103	517	505
PBANKA_1003800	PY05102		PBANKA_1003800PY05102	494	494
PBANKA_1003900	PY05101		PBANKA_1003900PY05101	177	177
PBANKA_1004000	PY05100		PBANKA_1004000PY05100	263	179
PBANKA_1004100	PY05099		PBANKA_1004100PY05099	743	759
PBANKA_1004200	PY06037		PBANKA_1004200PY06037	135	135
PBANKA_1004400	PY03014		PBANKA_1004400PY03014	285	285
PBANKA_1004500	PY03013		PBANKA_1004500PY03013	2404	2232
PBANKA_1004600	PY05694		PBANKA_1004600PY05694	310	313
PBANKA_1004700	PY05693		PBANKA_1004700PY05693	304	304
PBANKA_1004800	PY05692		PBANKA_1004800PY05692	189	219
PBANKA_1004900	PY05691		PBANKA_1004900PY05691	370	383
PBANKA_1005000	PY05630		PBANKA_1005000PY05630	109	106
PBANKA_1005100	PY07641		PBANKA_1005100PY07641	380	291
PBANKA_1005200	PY03396		PBANKA_1005200PY03396	971	966
PBANKA_1005300	PY03395		PBANKA_1005300PY03395	1535	1574
PBANKA_1005400	PY04933		PBANKA_1005400PY04933	1605	1361
PBANKA_1005500	PY02232		PBANKA_1005500PY02232	624	625
PBANKA_1005600	PY02233		PBANKA_1005600PY02233	171	171
PBANKA_1005700	PY02234		PBANKA_1005700PY02234	1073	1107
PBANKA_1005800	PY02235		PBANKA_1005800PY02235	475	476
PBANKA_1005900	PY02236		PBANKA_1005900PY02236	266	227
PBANKA_1006000	PY02237		PBANKA_1006000PY02237	525	523
PBANKA_1006100	PY02238		PBANKA_1006100PY02238	479	480
PBANKA_1006200	PY00455		PBANKA_1006200PY00455	999	999
PBANKA_1006300	PY00454		PBANKA_1006300PY00454	810	727
PBANKA_1006400	PY00452		PBANKA_1006400PY00452	324	321
PBANKA_1006500	PY00451		PBANKA_1006500PY00451	684	730
PBANKA_1006600	PY00450		PBANKA_1006600PY00450	2168	867
PBANKA_1006700	PY04097		PBANKA_1006700PY04097	516	527
PBANKA_1006800	PY04096		PBANKA_1006800PY04096	471	471
PBANKA_1006900	PY04095		PBANKA_1006900PY04095	896	735
PBANKA_1007000	PY04093		PBANKA_1007000PY04093	622	622
PBANKA_1007100	PY04092		PBANKA_1007100PY04092	416	416
PBANKA_1007200	PY04090		PBANKA_1007200PY04090	1170	1168
PBANKA_1007300	PY04089		PBANKA_1007300PY04089	194	172
PBANKA_1007400	PY04088		PBANKA_1007400PY04088	524	525
PBANKA_1007500	PY04087		PBANKA_1007500PY04087	417	284
PBANKA_1007600	PY04086		PBANKA_1007600PY04086	655	630
PBANKA_1007800	PY02309		PBANKA_1007800PY02309	326	326
PBANKA_1007900	PY02308		PBANKA_1007900PY02308	211	211
PBANKA_1008000	PY02307		PBANKA_1008000PY02307	312	306
PBANKA_1008100	PY02306		PBANKA_1008100PY02306	788	779
PBANKA_1008200	PY02304		PBANKA_1008200PY02304	856	782
PBANKA_1008300	PY02303		PBANKA_1008300PY02303	411	412
PBANKA_1008400	PY02302		PBANKA_1008400PY02302	1002	983
PBANKA_1008500	PY02301		PBANKA_1008500PY02301	919	870
PBANKA_1008600	PY00620		PBANKA_1008600PY00620	1751	1783
PBANKA_1008700	PY00619		PBANKA_1008700PY00619	1655	1547
PBANKA_1008800	PY00618		PBANKA_1008800PY00618	586	586
PBANKA_1008900	PY00617		PBANKA_1008900PY00617	314	120
PBANKA_1009000	PY00616		PBANKA_1009000PY00616	507	440
PBANKA_1009100	PY00614		PBANKA_1009100PY00614	818	369
PBANKA_1009100	PY00615		PBANKA_1009100PY00615	818	404
PBANKA_1009200	PY05582		PBANKA_1009200PY05582	1613	1611
PBANKA_1009300	PY05583		PBANKA_1009300PY05583	234	235
PBANKA_1009500	PY03719		PBANKA_1009500PY03719	2962	2957
PBANKA_1009600	PY03718		PBANKA_1009600PY03718	377	105
PBANKA_1009700	PY02554		PBANKA_1009700PY02554	348	233
PBANKA_1009800	PY02555		PBANKA_1009800PY02555	433	433
PBANKA_1009900	PY02556		PBANKA_1009900PY02556	338	316
PBANKA_1010000	PY02557		PBANKA_1010000PY02557	252	252
PBANKA_1010100	PY02558		PBANKA_1010100PY02558	162	162
PBANKA_1010200	PY02559		PBANKA_1010200PY02559	571	571
PBANKA_1010300	PY00634		PBANKA_1010300PY00634	7263	5309
PBANKA_1010400	PY03139		PBANKA_1010400PY03139	277	279
PBANKA_1010500	PY03138		PBANKA_1010500PY03138	559	559
PBANKA_1010600	PY06908		PBANKA_1010600PY06908	149	149
PBANKA_1010700	PY06909		PBANKA_1010700PY06909	398	236
PBANKA_1010800	PY06911		PBANKA_1010800PY06911	257	231
PBANKA_1010900	PY07525		PBANKA_1010900PY07525	1950	1317
PBANKA_1011200	PY07452		PBANKA_1011200PY07452	1787	273
PBANKA_1011300	PY06001		PBANKA_1011300PY06001	99	87
PBANKA_1011400	PY03394		PBANKA_1011400PY03394	1472	1489
PBANKA_1011600	PY05679		PBANKA_1011600PY05679	454	454
PBANKA_1011800	PY05262		PBANKA_1011800PY05262	984	850
PBANKA_1011900	PY05263		PBANKA_1011900PY05263	55	55
PBANKA_1012000	PY05014		PBANKA_1012000PY05014	264	221
PBANKA_1012100	PY05015		PBANKA_1012100PY05015	642	644
PBANKA_1012200	PY05016		PBANKA_1012200PY05016	224	251
PBANKA_1012400	PY04902		PBANKA_1012400PY04902	470	502
PBANKA_1012600	PY04054		PBANKA_1012600PY04054	1539	1120
PBANKA_1012700	PY04056		PBANKA_1012700PY04056	1481	670
PBANKA_1012800	PY04058		PBANKA_1012800PY04058	289	158
PBANKA_1012900	PY04059		PBANKA_1012900PY04059	394	395
PBANKA_1013100	PY02173		PBANKA_1013100PY02173	156	141
PBANKA_1013200	PY02175		PBANKA_1013200PY02175	458	458
PBANKA_1013300	PY02176		PBANKA_1013300PY02176	599	570
PBANKA_1013400	PY06181		PBANKA_1013400PY06181	817	871
PBANKA_1013500	PY06180		PBANKA_1013500PY06180	808	794
PBANKA_1013600	PY01259		PBANKA_1013600PY01259	312	184
PBANKA_1013700	PY01260		PBANKA_1013700PY01260	254	254
PBANKA_1013800	PY01261		PBANKA_1013800PY01261	172	172
PBANKA_1013900	PY01263		PBANKA_1013900PY01263	239	243
PBANKA_1014000	PY01264		PBANKA_1014000PY01264	510	1203
PBANKA_1014200	PY01265		PBANKA_1014200PY01265	406	380
PBANKA_1014300	PY01266		PBANKA_1014300PY01266	674	651
PBANKA_1014400	PY01267		PBANKA_1014400PY01267	2092	2156
PBANKA_1014500	PY01268		PBANKA_1014500PY01268	607	590
PBANKA_1014600	PY01269		PBANKA_1014600PY01269	317	339
PBANKA_1014700	PY01270		PBANKA_1014700PY01270	303	302
PBANKA_1014800	PY01271		PBANKA_1014800PY01271	1308	1329
PBANKA_1014900	PY01272		PBANKA_1014900PY01272	1256	1286
PBANKA_1015000	PY01273		PBANKA_1015000PY01273	347	347
PBANKA_1015200	PY06443		PBANKA_1015200PY06443	658	510
PBANKA_1015300	PY06442		PBANKA_1015300PY06442	2306	777
PBANKA_1015500	PY00689		PBANKA_1015500PY00689	781	735
PBANKA_1015600	PY00688		PBANKA_1015600PY00688	550	606
PBANKA_1015700	PY00687		PBANKA_1015700PY00687	205	217
PBANKA_1015800	PY00686		PBANKA_1015800PY00686	1025	995
PBANKA_1015900	PY00685		PBANKA_1015900PY00685	332	382
PBANKA_1016000	PY04472		PBANKA_1016000PY04472	265	193
[truncated: 2,193 more rows]

## Sheet: PyPb-syntenic only unique
Unique proteins represented by the pairings (duplicates removed but no relationship for Pb-Py between rows)
PB	All stages	Spz stage?	Liver stage?		PY	All stages	Spz stage?	Liver stage?
PBANKA_0100061	136				PY02404	155
PBANKA_0100100	264				PY06147	276
PBANKA_0100200	341				PY06146	341
PBANKA_0100400	613				PY06121	367
PBANKA_0100500	351				PY06119	316
PBANKA_0100600	160				PY06118	167
PBANKA_0100700	321				PY05136	368
PBANKA_0100800	1382	1382			PY02270	1117	1117
PBANKA_0100900	1300	1300			PY01861	1309	1309
PBANKA_0101000	262	262	262		PY01862	251	251	251
PBANKA_0101100	317	317	317		PY01863	317	317	317
PBANKA_0101200	922	922			PY01864	751	751
PBANKA_0101300	384	384			PY07078	365	365
PBANKA_0101400	1201	1201			PY00220	1211	1211
PBANKA_0101500	467				PY00219	468
PBANKA_0101600	674				PY00218	307
PBANKA_0101700	441				PY00217	312
PBANKA_0101800	499	499			PY00216	499	499
PBANKA_0101900	478	478			PY00215	483	483
PBANKA_0102000	474				PY02578	475
PBANKA_0102100	517	517	517		PY02580	512	512	512
PBANKA_0102200	901	901			PY02581	920	920
PBANKA_0102300	440	440			PY00061	440	440
PBANKA_0102400	1841	1841			PY00062	1003	1003
PBANKA_0102500	477				PY00063	608	608
PBANKA_0102700	372				PY04422	488
PBANKA_0103000	93				PY03251	373
PBANKA_0103100	663				PY05526	93
PBANKA_0103200	193				PY05527	503
PBANKA_0103300	2033	2033	2033		PY05528	137
PBANKA_0103400	317	317			PY04822	2031	2031	2031
PBANKA_0103700	94		94		PY04823	215	215
PBANKA_0103900	735	735	735		PY03727	95		95
PBANKA_0104100	353				PY04901	759	759	759
PBANKA_0104200	157				PY05614	354
PBANKA_0104300	598				PY05615	157
PBANKA_0104400	1657				PY05616	503
PBANKA_0104500	259	259			PY01721	1442
PBANKA_0104600	1865	1865			PY00627	254	254
PBANKA_0104700	288	288			PY00626	1919	1919
PBANKA_0104800	1000				PY00625	55	55
PBANKA_0104900	566	566	566		PY07550	658
PBANKA_0105000	149	149			PY03159	215	215	215
PBANKA_0105100	124	124			PY03157	180	180
PBANKA_0105200	654				PY01049	134	134
PBANKA_0105300	1778	1778	1778		PY01048	387
PBANKA_0105400	1383	1383			PY01046	1932	1932	1932
PBANKA_0105500	216	216	216		PY01045	1283	1283
PBANKA_0105600	933	933	933		PY00223	216	216	216
PBANKA_0105700	468				PY05837	938	938	938
PBANKA_0105800	387	387			PY00650	109
PBANKA_0105900	419	419			PY00652	392	392
PBANKA_0106000	633	633			PY02528	372	372
PBANKA_0106100	460				PY02530	154	154
PBANKA_0106200	752				PY01399	530
PBANKA_0106300	2175	2175			PY01398	702
PBANKA_0106400	556	556			PY04854	1980	1980
PBANKA_0106500	787	787			PY04853	516	516
PBANKA_0106700	1177	1177			PY04852	826	826
PBANKA_0106800	158				PY02622	1043	1043
PBANKA_0106900	1083	1083			PY03039	144
PBANKA_0106950	454	454			PY03036	448	448
PBANKA_0107000	106	106			PY03037	548	548
PBANKA_0107100	235	235	235		PY03038	371	371
PBANKA_0107200	229				PY03035	95	95
PBANKA_0107300	543	543	543		PY03034	235	235	235
PBANKA_0107400	414	414			PY02260	259
PBANKA_0107500	871	871			PY02258	556	556	556
PBANKA_0107700	344				PY00104	414	414
PBANKA_0107800	447				PY00105	890	890
PBANKA_0107900	773				PY01325	203
PBANKA_0108000	602				PY01324	447
PBANKA_0108100	1109	1109			PY06902	689
PBANKA_0108200	1577	1577			PY06901	605
PBANKA_0108300	284	284			PY04467	618	618
PBANKA_0108400	1747				PY01954	1628	1628
PBANKA_0108500	317				PY01955	284	284
PBANKA_0108600	429				PY04389	949
PBANKA_0108700	679	679			PY04390	621
PBANKA_0108800	136	136	136		PY04391	251
PBANKA_0108900	123	123			PY04392	436
PBANKA_0109100	670	670	670		PY04393	732	732
PBANKA_0109200	1174	1174			PY00496	136	136	136
PBANKA_0109300	289				PY00497	123	123
PBANKA_0109400	88				PY03111	670	670	670
PBANKA_0109500	279				PY03112	1212	1212
PBANKA_0109600	280	280			PY03114	288
PBANKA_0109700	802	802			PY03115	88
PBANKA_0109800	370	370			PY03117	206
PBANKA_0109900	617				PY03118	289	289
PBANKA_0110100	2611	2611			PY03119	803	803
PBANKA_0110200	178				PY02914	348	348
PBANKA_0110300	56				PY02915	477
PBANKA_0110400	568	568	568		PY02775	414
PBANKA_0110500	2034	2034			PY06521	121
PBANKA_0110600	117				PY06520	51
PBANKA_0110800	119				PY06519	568	568	568
PBANKA_0110900	405	405			PY03350	3404
PBANKA_0111000	334				PY03349	111
PBANKA_0111100	327	327			PY03102	119
PBANKA_0111200	677		677		PY03101	418	418
PBANKA_0111300.2	117				PY03100	342
PBANKA_0111400	76				PY03099	308	308
PBANKA_0111600	1088	1088			PY03098	685		685
PBANKA_0111700	212				PY03097	75
PBANKA_0111800	1000	1000			PY04882	51
PBANKA_0111900	722				PY01670	561	561
PBANKA_0112000	648	648			PY01671	209
PBANKA_0112100	2578	2578			PY01672	957	957
PBANKA_0112200	1958	1958			PY05106	768
PBANKA_0112300	845	845			PY05107	640	640
PBANKA_0112400	811	811			PY01086	1034	1034
PBANKA_0112500	599				PY01087	1574	1574
PBANKA_0112600	442				PY01085	2063	2063
PBANKA_0201300	456				PY01084	1659	1659
PBANKA_0201500	228				PY00646	610
PBANKA_0201600	177				PY07183	1011
PBANKA_0201700	85				PY01434	815
PBANKA_0201800	440	440			PY02244	253
PBANKA_0202000	543				PY02667	175
PBANKA_0202100	116				PY01445	114
PBANKA_0202300	361	361			PY01446	401	401
PBANKA_0202400	540	540			PY06053	376
PBANKA_0202500	1043				PY07840	116
PBANKA_0202600	97				PY05596	362	362
PBANKA_0202700	1460	1460			PY05597	571	571
PBANKA_0202800	201	201			PY04378	1049
PBANKA_0202900	367	367			PY04376	50
PBANKA_0203000	446	446	446		PY02372	1296
PBANKA_0203100	1241	1241			PY07323	201	201
PBANKA_0203200	1113	1113			PY07322	177	177
PBANKA_0203300	226	226			PY02400	446	446	446
PBANKA_0203400	139	139			PY02398	1260	1260
PBANKA_0203500	699	699			PY00423	1351	1351
PBANKA_0203600	229	229			PY00422	226	226
PBANKA_0203800	555	555			PY00421	139	139
PBANKA_0204100	152				PY00420	648	648
PBANKA_0204200	165	165	165		PY00419	531	531
PBANKA_0204300	165				PY00417	324	324
PBANKA_0204600	222	222			PY01428	152
PBANKA_0204800	920	920			PY03059	165	165	165
PBANKA_0204900	301	301			PY03060	325
PBANKA_0205000	172		172		PY05079	221	221
PBANKA_0205200	1884	1884	1884		PY04869	576	576
PBANKA_0205300	662				PY00632	102	102
PBANKA_0205400	218	218	218		PY00633	171	171
PBANKA_0205600	1050				PY00631	184		184
PBANKA_0205700	420				PY00628	930	930	930
PBANKA_0205800	2724	2724			PY00629	958	958	958
PBANKA_0205900	1357	1357			PY06175	185
PBANKA_0206000	169	169			PY06176	204	204	204
PBANKA_0206100	338				PY06177	1037
PBANKA_0206400	642				PY06178	176
PBANKA_0206500	214	214	214		PY06752	984	984
PBANKA_0206600	1185				PY03953	1310	1310
PBANKA_0206700	272	272			PY06584	112	112
PBANKA_0206800	1312				PY06583	338
PBANKA_0206900	159	159	159		PY07071	732
PBANKA_0207000	1120	1120	1120		PY01029	182	182	182
PBANKA_0207100	211				PY04551	1214
PBANKA_0207200	383	383	383		PY04550	283	283
PBANKA_0207300	697				PY04549	527
PBANKA_0207400	511				PY02262	146	146	146
PBANKA_0207500	821				PY05776	1136	1136	1136
PBANKA_0207600	2185				PY05775	174
PBANKA_0207700	1179	1179			PY05774	383	383	383
PBANKA_0207800	329				PY05773	397
PBANKA_0207900	140	140			PY06866	510
PBANKA_0208100	556	556			PY04326	731
PBANKA_0208200	142				PY04325	1726
PBANKA_0208300	506	506	506		PY04766	826	826
PBANKA_0208400	624				PY04768	330
PBANKA_0208500	1265	1265			PY04769	140	140
PBANKA_0208600	273	273	273		PY07834	222	222
PBANKA_0208700	492	492			PY07833	142
PBANKA_0208800	2945	2945			PY07333	379	379	379
PBANKA_0208900	441		441		PY05193	612
PBANKA_0209000	818	818			PY05192	677
PBANKA_0209100	159	159			PY01244	283	283	283
PBANKA_0209200	505	505	505		PY01243	475	475
PBANKA_0209300	384	384			PY01242	2033	2033
PBANKA_0209400	540				PY06307	414		414
PBANKA_0209600	1559				PY06306	479	479
PBANKA_0209700	1537				PY07092	175	175
PBANKA_0209800	742	742			PY04147	499	499	499
PBANKA_0209900	429	429	429		PY04148	375	375
PBANKA_0210000	1296	1296			PY04150	511
PBANKA_0210100	281	281			PY04835	1319
PBANKA_0210200	686	686			PY03811	1563
PBANKA_0210300	494				PY03810	695	695
PBANKA_0210400	1076	1076			PY06526	400	400	400
PBANKA_0210500	4204	4204			PY06525	490
PBANKA_0210600	2788	2788			PY01512	253	253
PBANKA_0210700	679				PY01511	681	681
PBANKA_0210800	170				PY01437	191
PBANKA_0211000	438	438			PY01438	1157	1157
PBANKA_0211100	939	939			PY01439	4099	4099
PBANKA_0211200	883				PY01440	2798	2798
PBANKA_0211300	541	541			PY02527	635
PBANKA_0211400	773				PY02101	117
PBANKA_0211500	256	256	256		PY02099	274	274
PBANKA_0211600	720				PY02098	790	790
PBANKA_0211800	821	821			PY02097	803
PBANKA_0211900	1650	1650			PY02096	564	564
PBANKA_0212000	1802	1802			PY02095	830
PBANKA_0212100	326	326	326		PY02094	256	256	256
PBANKA_0212300	539	539			PY02093	668
PBANKA_0212400	236				PY01290	861	861
PBANKA_0212500	126				PY01447	1682	1682
PBANKA_0212700	1761				PY00092	1841	1841
PBANKA_0212800	561	561			PY00093	326	326	326
PBANKA_0212900	397				PY01307	539	539
PBANKA_0213000	526				PY01308	153
PBANKA_0213200	2347				PY01310	126
PBANKA_0213300	245	245	245		PY02958	1178
PBANKA_0213400	823	823			PY02956	351	351
PBANKA_0213500	349				PY01479	403
PBANKA_0213600	811	811			PY01477	404
PBANKA_0213800	772				PY01476	2380
PBANKA_0213900	97				PY01475	245	245	245
PBANKA_0214000	5058	5058			PY01474	938	938
PBANKA_0214200	824				PY01473	426
PBANKA_0214300	892	892			PY01472	811	811
PBANKA_0214400	1272	1272	1272		PY01470	772
PBANKA_0214500	158	158			PY01469	97
PBANKA_0214550	158				PY01468	5054	5054
PBANKA_0214600	1021				PY03001	717
PBANKA_0214700	448				PY03000	887	887
PBANKA_0214800	401				PY01583	1269	1269	1269
PBANKA_0214900	282				PY02955	110	110
PBANKA_0214951	143				PY04543	268
PBANKA_0216801	1252				PY04542	847
PBANKA_0300500	312				PY07103	404
PBANKA_0300600	650				PY07104	371
PBANKA_0300700	1127	1127			PY02694	300
PBANKA_0300800	541				PY02696	465
PBANKA_0301000	1623	1623			PY05995	895
PBANKA_0301100	401				PY00339	307
PBANKA_0301200	215				PY05920	802
PBANKA_0301300	91	91			PY00445	1162	1162
PBANKA_0301400	492				PY00446	540
PBANKA_0301500	349				PY04214	1441	1441
PBANKA_0301600	558				PY07520	381
PBANKA_0301700	453				PY06905	215
PBANKA_0301800	775				PY06904	110	110
PBANKA_0301900	1796	1796			PY01530	414
PBANKA_0302000	276	276			PY01531	391
PBANKA_0302100	655				PY06779	272
PBANKA_0302300	410	410			PY06780	92
PBANKA_0302400	983				PY01683	450
PBANKA_0302500	505	505	505		PY01684	773
PBANKA_0302600	383				PY03271	1596	1596
PBANKA_0302700	362	362			PY00894	291	291
PBANKA_0302800	495	495			PY00896	662
PBANKA_0303100	451	451	451		PY00897	410	410
PBANKA_0303200	133	133			PY00898	1092
PBANKA_0303300	619				PY00899	505	505	505
PBANKA_0303400	202	202			PY00900	410
PBANKA_0303500	122				PY00901	382	382
PBANKA_0303600	993	993	993		PY00902	395	395
PBANKA_0303700	1287	1287			PY02526	377	377	377
PBANKA_0303800	247				PY02525	152	152
PBANKA_0303900	541	541			PY01127	479
PBANKA_0304000	1977				PY01125	284	284
PBANKA_0304100	1030	1030			PY01124	122
PBANKA_0304200	106				PY01123	1000	1000	1000
PBANKA_0304300	457	457			PY01122	1274	1274
PBANKA_0304500	1650	1650			PY05037	255
PBANKA_0304600	184	184			PY05039	541	541
PBANKA_0304700	719	719			PY05041	510
PBANKA_0304800	923	923	923		PY00070	958	958
PBANKA_0304900	1096	1096	1096		PY00068	66
PBANKA_0305000	1122	1122	1122		PY05969	473	473
PBANKA_0305100	1406	1406	1406		PY04357	989
PBANKA_0305200	1519				PY02064	185	185
PBANKA_0305300	298	298			PY02063	632	632
PBANKA_0305400	1500				PY02062	593	593
PBANKA_0305500	1138	1138			PY00291	1204		1204
PBANKA_0305600	139	139	139		PY00292	1132		1132
PBANKA_0305700	401				PY00293	1223		1223
PBANKA_0305900	218	218			PY06292	835
PBANKA_0306000	2287	2287			PY03494	301	301
PBANKA_0306100	2756	2756			PY03493	1566
PBANKA_0306200	694	694			PY03492	491	491
PBANKA_0306300	271				PY04779	142	142	142
PBANKA_0306400	246				PY04778	413
PBANKA_0306500	454	454			PY04775	218	218
PBANKA_0306600	483	483			PY03857	1978
PBANKA_0306700	1009				PY03856	1609	1609
PBANKA_0306800	466	466	466		PY02960	671	671
PBANKA_0306900	83	83	83		PY00320	137
PBANKA_0307000	96	96	96		PY00321	248
PBANKA_0307100	2137				PY00322	60	60
PBANKA_0307200	456				PY00323	323	323
PBANKA_0307400	1325				PY00324	525	525
PBANKA_0307500	446				PY00325	842
PBANKA_0307900	1105				PY00326	497	497	497
PBANKA_0308000	226	226			PY07642	83	83	83
PBANKA_0308100	293				PY06446	116	116	116
PBANKA_0308300	1175	1175			PY06445	2164
PBANKA_0308400	204				PY00444	456
PBANKA_0308500	736				PY00442	689
PBANKA_0308600	575	575	575		PY00443	462
PBANKA_0308800	307				PY00441	343
PBANKA_0308900	918				PY05091	706
PBANKA_0309000	262				PY04308	228	228
PBANKA_0309100	428	428	428		PY04307	286
PBANKA_0309500	248	248			PY04596	1029	1029
PBANKA_0309600	343				PY04597	149	149
PBANKA_0309700	678				PY04598	204
PBANKA_0309800	347	347			PY02503	671
PBANKA_0309900	166	166			PY05639	576	576	576
PBANKA_0310000	334	334	334		PY07658	184
PBANKA_0310100	127	127			PY03560	575
PBANKA_0310300	349	349			PY03559	263
PBANKA_0310400	458	458			PY03558	428	428	428
PBANKA_0310600	154	154			PY02991	248	248
PBANKA_0310700	666				PY02990	349
PBANKA_0310800	828				PY02989	632
PBANKA_0310900	543	543	543		PY02988	460	460
PBANKA_0311000	1388	1388	1388		PY02987	91	91
PBANKA_0311200	561				PY02986	318	318	318
PBANKA_0311300	301				PY02985	127	127
PBANKA_0311400	1650	1650			PY02983	292	292
PBANKA_0311500	299				PY02982	156	156
PBANKA_0311600	1205				PY03935	154	154
PBANKA_0311700	694	694			PY03934	663
PBANKA_0311800	753	753	753		PY03933	889
PBANKA_0311900	299				PY03932	621	621	621
PBANKA_0312000	245	245			PY03930	1249	1249	1249
PBANKA_0312100	805				PY03137	550
PBANKA_0312200	543				PY03305	298
PBANKA_0312300	347	347			PY06391	1022
PBANKA_0312400	1312	1312			PY06392	117
PBANKA_0312500	815				PY05194	1000
PBANKA_0312700	1465				PY05738	650	650
PBANKA_0312800	1125				PY05999	739	739	739
PBANKA_0312900	232				PY00197	360
PBANKA_0313100	697	697			PY00196	245	245
PBANKA_0313200	1609				PY00195	830
PBANKA_0313300	580				PY01112	523
PBANKA_0313500	872				PY01113	354	354
PBANKA_0313600	463				PY01115	1312	1312
PBANKA_0313700	862	862			PY01116	718
PBANKA_0313800	548	548	548		PY01120	1529
PBANKA_0313900	1398				PY01119	1141
PBANKA_0314000	141	141			PY01118	224
PBANKA_0314200	523	523			PY01251	703	703
PBANKA_0314300	1429	1429			PY01250	1373
PBANKA_0314400	225	225			PY01249	637
PBANKA_0314500	107	107	107		PY04635	535
PBANKA_0314700	330	330	330		PY04634	522
PBANKA_0314800	318				PY04633	373	373
PBANKA_0314900	764				PY05971	548	548	548
PBANKA_0315000	355				PY05970	324
PBANKA_0315100	499				PY01700	49	49
PBANKA_0315200	101	101	101		PY06527	535	535
PBANKA_0315300	1765	1765			PY06528	983	983
PBANKA_0315400	480				PY04711	161	161
PBANKA_0315700	133				PY04712	107	107	107
PBANKA_0315800	68	68	68		PY03797	330	330	330
PBANKA_0315900	318				PY03795	254
PBANKA_0316000	861	861			PY03794	797
PBANKA_0316100	258				PY01246	361
PBANKA_0316300	272				PY01247	517
PBANKA_0316600	2731				PY01248	101	101	101
PBANKA_0316700	193				PY04747	1852	1852
PBANKA_0316800	387				PY04746	477
PBANKA_0316821	387				PY04744	126
PBANKA_0400500	873				PY04494	67	67	67
PBANKA_0400700	312				PY04495	318
PBANKA_0400800	312				PY04496	888	888
PBANKA_0401000	618	618			PY04497	261
PBANKA_0401100	1306	1306			PY02058	304
PBANKA_0401300	176				PY05054	2664
PBANKA_0401400	474	474			PY05057	190
PBANKA_0401500	1246	1246	1246		PY00800	334
PBANKA_0401600	777	777	777		PY00799	298
PBANKA_0401700	1320				PY01931	1112
PBANKA_0401800	1093	1093	1093		PY01768	247
PBANKA_0401900	152	152			PY01313	302
PBANKA_0402000	611	611			PY07385	615	615
PBANKA_0402200	175	175			PY06573	1309	1309
PBANKA_0402300	443	443			PY03962	154
PBANKA_0402400	573				PY03963	473	473
PBANKA_0402500	192				PY01601	574	574	574
PBANKA_0402600	784	784			PY05628	776	776	776
PBANKA_0402700	512	512			PY05089	1277
PBANKA_0402800	529	529			PY01351	1103	1103	1103
PBANKA_0402900	1221				PY01352	137	137
PBANKA_0403000	103	103	103		PY07037	570	570
PBANKA_0403100	168	168			PY00502	175	175
PBANKA_0403200	340	340			PY00503	465	465
PBANKA_0403300	1368				PY00504	602
PBANKA_0403500	381	381			PY00505	192
PBANKA_0403700	899	899			PY00506	797	797
PBANKA_0403800	735	735			PY03527	512	512
PBANKA_0404100	540				PY03528	570	570
PBANKA_0404200	139	139	139		PY03529	753
PBANKA_0404300	904				PY03170	103	103	103
PBANKA_0404400	136	136			PY03169	196	196
PBANKA_0404500	353				PY03168	137	137
PBANKA_0404600	350	350			PY03898	279
PBANKA_0404700	109	109	109		PY07445	364	364
PBANKA_0404800	627	627	627		PY05029	1023	1023
PBANKA_0404900	300	300			PY05028	424	424
PBANKA_0405000	85	85			PY02645	554
PBANKA_0405100	115	115			PY05886	142	142	142
PBANKA_0405200	533	533	533		PY05887	903
PBANKA_0405300	145	145	145		PY05888	156	156
PBANKA_0405400	142	142	142		PY07420	370
PBANKA_0405500	257	257	257		PY05306	233	233
PBANKA_0405600	435				PY05305	109	109	109
PBANKA_0405700	330	330			PY05303	625	625	625
PBANKA_0405800	314	314			PY01192	299	299
PBANKA_0405900	556				PY01193	85	85
PBANKA_0406000	1435				PY06839	85
PBANKA_0406100	616				PY06837	535	535	535
PBANKA_0406200	3624				PY05754	155	155	155
PBANKA_0406300	477	477			PY05755	142	142	142
PBANKA_0406400	1523	1523			PY05756	293	293	293
PBANKA_0406500	539	539	539		PY06631	430
PBANKA_0406600	277				PY06630	337	337
PBANKA_0406800	499	499	499		PY06713	298	298
PBANKA_0406900	465	465			PY05494	494
PBANKA_0407000	108				PY05495	1502
PBANKA_0407100	1269	1269			PY01938	632
PBANKA_0407200	448	448			PY01937	3869
PBANKA_0407400	1719	1719			PY01936	485	485
PBANKA_0407500	690	690			PY01935	1507	1507
PBANKA_0407600	581	581			PY01933	539	539	539
PBANKA_0407700	111	111	111		PY01932	267
PBANKA_0407800	526				PY02344	499	499	499
PBANKA_0407900	279	279			PY02343	449	449
PBANKA_0408000	1540				PY02342	108
PBANKA_0408200	554				PY02341	1273	1273
PBANKA_0408300	3513				PY03455	482	482
PBANKA_0408400	1069	1069	1069		PY03456	349	349
PBANKA_0408500	989	989			PY03955	727	727
PBANKA_0408600	235	235	235		PY02906	574	574
PBANKA_0408700	144	144			PY02905	111	111	111
PBANKA_0408900	765				PY02904	445
PBANKA_0409100	422				PY07308	260	260
PBANKA_0409200	1149		1149		PY05132	1510
PBANKA_0409300	980	980			PY06394	538
PBANKA_0409400	2708				PY06128	1974
PBANKA_0409600	679		679		PY07389	1050	1050	1050
PBANKA_0409700	441	441			PY07388	197	197
PBANKA_0409800	572	572			PY04581	235	235	235
PBANKA_0409900	656	656			PY04582	133	133
PBANKA_0410100	685				PY05314	758
PBANKA_0410200	1010				PY05315	438
PBANKA_0410300	303	303	303		PY07509	959		959
PBANKA_0410400	430	430	430		PY06311	973	973
PBANKA_0410500	722				PY02490	2699
PBANKA_0410600	127	127	127		PY01717	657		657
PBANKA_0410650	332				PY01714	153	153
PBANKA_0410700	286				PY01716	142	142
PBANKA_0410800	733				PY01712	572	572
PBANKA_0410900	211				PY01711	689	689
PBANKA_0411100	661				PY01709	676
PBANKA_0411200	786	786			PY01708	721
PBANKA_0411300	562	562			PY01718	300	300	300
PBANKA_0411500	609				PY01719	432	432	432
PBANKA_0411700	284	284			PY04506	544
PBANKA_0411800	197	197			PY04507	127	127	127
PBANKA_0412000	377	377			PY04508	345
PBANKA_0412100	308	308			PY04509	328
PBANKA_0412200	262				PY04510	722
PBANKA_0412300	232				PY03661	225
PBANKA_0412400	920				PY03662	708
PBANKA_0412500	884				PY03663	788	788
PBANKA_0412700	189				PY03664	413	413
PBANKA_0412800	227	227	227		PY03665	141	141
PBANKA_0412900	1905	1905			PY03103	610
PBANKA_0413200	232	232			PY02847	245	245
PBANKA_0413300	231				PY02848	151	151
PBANKA_0413400	371				PY02283	378
PBANKA_0413500	1037				PY02284	308	308
PBANKA_0413600	265	265			PY02285	263
PBANKA_0413700	283	283			PY02286	231
PBANKA_0413800	306				PY02287	881
PBANKA_0413900	306				PY07280	817
PBANKA_0414000	1951				PY04860	189
PBANKA_0414100	367	367	367		PY04859	251	251	251
PBANKA_0414200	867				PY04858	2401	2401
PBANKA_0414300	457	457			PY05833	217	217
PBANKA_0414400	311	311			PY05832	231
PBANKA_0414600	130	130	130		PY05941	371
PBANKA_0414700	678				PY05939	548
PBANKA_0414800	354	354	354		PY05940	466
PBANKA_0414900	713	713			PY05938	271	271
PBANKA_0415000	457	457			PY03460	201	201
PBANKA_0415100	540	540			PY03459	331
PBANKA_0415200	195	195			PY03458	302
PBANKA_0415300	1522	1522			PY03457	1249
PBANKA_0415500	999	999			PY03581	306	306	306
PBANKA_0415600	985				PY03582	936
PBANKA_0415700	324	324			PY06387	430	430
PBANKA_0415800	1111				PY06388	324	324
PBANKA_0416000	908	908	908		PY04951	130	130	130
PBANKA_0416100	5834	5834			PY03445	635
PBANKA_0416200	1091	1091			PY03443	377	377	377
PBANKA_0416300	2004	2004	2004		PY05018	694	694
PBANKA_0416400	270	270			PY05017	462	462
PBANKA_0416600	486	486	486		PY07152	404
PBANKA_0416700	187	187			PY07558	128	128
PBANKA_0416800	1386	1386			PY04959	1559	1559
PBANKA_0416900	129	129			PY05987	816	816
PBANKA_0417000	185	185	185		PY03790	884
PBANKA_0417100	2361				PY04567	159	159
PBANKA_0417200	286				PY04566	945
PBANKA_0417300	1224	1224			PY06325	842	842	842
PBANKA_0417400	344	344			PY01799	441
PBANKA_0417500	131	131	131		PY04545	1092	1092
PBANKA_0417600	1473	1473			PY00064	1991	1991	1991
PBANKA_0417700	453	453			PY00065	222	222
PBANKA_0417800	780	780			PY00067	487	487	487
PBANKA_0417900	1237	1237	1237		PY04607	37	37
PBANKA_0418000	2420	2420			PY04608	1172	1172
PBANKA_0418100	2776				PY06424	173	173
PBANKA_0418200	206	206	206		PY04820	185	185	185
PBANKA_0418300	201	201			PY04819	524
PBANKA_0418400	162				PY01149	286
PBANKA_0501100	154				PY01150	1231	1231
PBANKA_0501200	220		220		PY01151	350	350
PBANKA_0501300	1097	1097	1097		PY01152	131	131	131
PBANKA_0501400	255	255			PY01153	512	512
PBANKA_0501500	530				PY01154	858	858
PBANKA_0501600	439	439			PY01155	453	453
PBANKA_0501700	245	245			PY01156	470	470
PBANKA_0501800	130	130	130		PY01157	1249	1249	1249
PBANKA_0501900	537				PY01108	2237	2237
PBANKA_0502000	524				PY01109	1996
PBANKA_0502100	948				PY01824	232	232	232
PBANKA_0502200	467	467	467		PY01823	211	211
PBANKA_0502300	478				PY01822	122
PBANKA_0502400	252				PY00205	175
PBANKA_0502500	2095				PY00204	224		224
PBANKA_0502600	715				PY00203	1097	1097	1097
PBANKA_0502650	194				PY00202	255	255
PBANKA_0502800	1575	1575			PY00201	476
PBANKA_0502900	546				PY00200	439	439
PBANKA_0503000	457				PY00199	226	226
PBANKA_0503100	634				PY02639	129	129	129
PBANKA_0503200	2110	2110			PY02640	585
PBANKA_0503300	1468	1468			PY02641	516
PBANKA_0503500	1467				PY02642	872
PBANKA_0503600	108	108	108		PY02643	467	467	467
PBANKA_0503700	1246				PY02644	172
PBANKA_0503800	866				PY02574	252
PBANKA_0503900	565				PY02573	1693
PBANKA_0504000	930				PY06959	759
PBANKA_0504100	124	124			PY05007	131
PBANKA_0504200	378				PY05008	1365	1365
PBANKA_0504300	101	101			PY02493	497
PBANKA_0504400	856	856			PY02494	460
PBANKA_0504500	659	659			PY02495	562
PBANKA_0504600	480				PY04040	2169	2169
PBANKA_0504800	1553				PY04041	1521	1521
PBANKA_0504900	1155	1155	1155		PY04042	1310
PBANKA_0505000	624	624	624		PY05200	108	108	108
PBANKA_0505100	181	181	181		PY05202	239
PBANKA_0505200	355				PY00609	800
PBANKA_0505300	1618	1618			PY00608	494
PBANKA_0505400	586				PY00607	782
PBANKA_0505600	619	619			PY00606	124	124
PBANKA_0505700	609				PY00605	279
PBANKA_0505800	262	262			PY00603	723	723
PBANKA_0506000	1810				PY00604	102	102
PBANKA_0506200	1310				PY00602	679	679
PBANKA_0506300	255	255			PY00601	364
PBANKA_0506400	623	623			PY00600	377
PBANKA_0506500	304				PY04574	1183	1183	1183
PBANKA_0506600	481	481			PY04573	561	561	561
PBANKA_0506700	566	566			PY04572	181	181	181
PBANKA_0506800	877	877			PY03164	337
PBANKA_0506900	431	431			PY03165	454	454
PBANKA_0507000	819				PY04954	584
PBANKA_0507100	118	118			PY02254	393	393
PBANKA_0507200	399	399			PY02253	694
PBANKA_0507300	5309	5309	5309		PY02252	262	262
PBANKA_0507400	334	334			PY04081	1737
PBANKA_0507500	79				PY04813	1147
PBANKA_0507600	193				PY05046	210	210
PBANKA_0507900	698				PY05045	218	218
PBANKA_0508000	535	535			PY07622	166
PBANKA_0508100	2673	2673			PY01659	516	516
PBANKA_0508200	497	497			PY01660	566	566
PBANKA_0508300	1031	1031			PY01661	901	901
PBANKA_0508500	131	131	131		PY01663	369	369
PBANKA_0508600	457				PY01664	826
PBANKA_0508700	222	222			PY01665	57	57
PBANKA_0508800	429				PY01666	407	407
PBANKA_0508900	484				PY03506	3985	3985	3985
PBANKA_0509000	991	991	991		PY01515	332	332
PBANKA_0509100	1130				PY01516	84
PBANKA_0509200	863	863			PY01517	149
PBANKA_0509300	757	757			PY02295	699
PBANKA_0509400	372				PY02296	584	584
PBANKA_0509700	4696	4696			PY02297	2541	2541
PBANKA_0509800	66	66			PY01461	514	514
PBANKA_0509900	193				PY01460	1047	1047
PBANKA_0510000	75	75			PY04990	131	131	131
PBANKA_0510100	1144	1144			PY04991	446
PBANKA_0510200	310	310			PY04992	222	222
PBANKA_0510300	174				PY04993	378
PBANKA_0510400	522				PY04994	484
PBANKA_0510600	541				PY05815	1012	1012	1012
PBANKA_0510800	1443				PY05813	928
PBANKA_0510900	263	263	263		PY05812	667	667
PBANKA_0511000	287	287			PY00101	690	690
PBANKA_0511100	1148	1148			PY00100	248
PBANKA_0511200	677				PY05441	516	516
PBANKA_0511300	533				PY03823	66	66
PBANKA_0511400	389	389			PY03822	179
PBANKA_0511500	177	177			PY03821	75	75
PBANKA_0511600	71				PY03820	1057	1057
PBANKA_0511700	335				PY03819	311	311
PBANKA_0511800	179				PY06711	44
PBANKA_0511900	386	386	386		PY06712	482
PBANKA_0512000	277				PY07496	289
PBANKA_0512200	672				PY01982	1500
PBANKA_0512300	272	272			PY06059	263	263	263
PBANKA_0512400	385				PY06060	287	287
PBANKA_0512500	398				PY06061	1246	1246
PBANKA_0512600	570	570			PY06994	570
PBANKA_0512700	151	151			PY03833	531
PBANKA_0512900	117	117			PY03834	422	422
PBANKA_0513000	366	366			PY05877	193	193
PBANKA_0513100	1285	1285			PY05878	74
PBANKA_0513200	565				PY05879	205
PBANKA_0513300	742				PY05880	273
PBANKA_0513400	519	519			PY05881	386	386	386
PBANKA_0513500	113				PY05972	140
PBANKA_0513600	363	363	363		PY02951	579
PBANKA_0513700	781	781			PY02950	272	272
PBANKA_0513800	441				PY05509	417
PBANKA_0513900	1346				PY05510	371
PBANKA_0514000	131	131			PY05511	672	672
PBANKA_0514100	1162				PY05512	164	164
PBANKA_0514200	419	419			PY07108	83	83
PBANKA_0514300	947				PY07110	368	368
PBANKA_0514400	223				PY02874	923	923
PBANKA_0514500	390	390			PY02072	478
PBANKA_0514600	580	580			PY02073	732
PBANKA_0514700	239				PY02074	550	550
PBANKA_0514800	239				PY02075	108
PBANKA_0514900	213	213			PY02076	364	364	364
PBANKA_0515000	217	217			PY02078	674	674
PBANKA_0515100	187				PY02079	441
PBANKA_0515200	364	364			PY04105	1376
PBANKA_0515300	691				PY04106	131	131
PBANKA_0515350	345				PY04107	429
PBANKA_0515400	656	656			PY04108	744
PBANKA_0515600	436	436			PY04569	414	414
PBANKA_0515700	600				PY04570	833
PBANKA_0515800	656	656			PY07004	190
PBANKA_0515900	997	997			PY00527	390	390
PBANKA_0516200	452				PY00526	601	601
PBANKA_0516300	261	261			PY00525	227
PBANKA_0516400	347	347			PY00524	239
PBANKA_0516500	451	451			PY00523	227	227
PBANKA_0516600	310	310	310		PY00522	217	217
PBANKA_0516800	498				PY05980	119
PBANKA_0516900	1403	1403			PY05981	364	364
PBANKA_0517000	313				PY05982	702
PBANKA_0517100	122	122			PY05983	318
PBANKA_0517200	296	296	296		PY05979	626	626
PBANKA_0517300	690	690			PY06322	309	309
PBANKA_0517400	903	903			PY04561	473
PBANKA_0517500	489	489			PY04560	770	770
PBANKA_0517700	191				PY00841	663	663
PBANKA_0517800	642	642			PY03143	376
PBANKA_0517900	140				PY03142	261	261
PBANKA_0518000	210				PY02602	347	347
PBANKA_0518100	598				PY02600	485	485
PBANKA_0518200	631	631			PY02599	1231	1231	1231
PBANKA_0518300	1359	1359			PY04753	415
PBANKA_0518400	275	275			PY04754	1404	1404
PBANKA_0518500	178	178			PY07506	364
PBANKA_0518600	333				PY03151	122	122
PBANKA_0518700	898	898	898		PY03150	296	296	296
PBANKA_0518800	1060	1060			PY03149	688	688
PBANKA_0518900	477		477		PY03148	901	901
PBANKA_0519000	754				PY03146	260	260
PBANKA_0519100	294				PY03147	234	234
PBANKA_0519200	393				PY00468	173
PBANKA_0519300	576				PY00467	643	643
PBANKA_0519400	597				PY00466	140
PBANKA_0519500	238		238		PY00465	210
PBANKA_0519600	220				PY05467	509
PBANKA_0519700	213				PY05468	631	631
PBANKA_0519800	557				PY05469	1261	1261
PBANKA_0519900	1591	1591	1591		PY05470	267	267
PBANKA_0520000	734	734	734		PY05471	178	178
PBANKA_0520100	710				PY05474	114
PBANKA_0520200	301	301	301		PY03894	882	882	882
PBANKA_0520300	1122				PY03893	626	626
PBANKA_0520400	749				PY01020	442		442
PBANKA_0520500	875	875			PY01018	467
PBANKA_0520600	105	105	105		PY01017	316
PBANKA_0520900	119	119			PY01016	402
PBANKA_0521000	929	929			PY01015	637
PBANKA_0521200	359				PY01014	674
PBANKA_0521300	2802	2802			PY01013	225		225
PBANKA_0521400	588				PY01012	219
PBANKA_0521500	1222	1222			PY01011	242
PBANKA_0521600	520	520			PY01010	427
PBANKA_0521700	2775	2775			PY01008	1566	1566	1566
PBANKA_0521800	265	265			PY03879	624	624	624
PBANKA_0521900	197				PY03881	530
PBANKA_0522000	465				PY03882	301	301	301
PBANKA_0522100	1761				PY03883	1127
PBANKA_0522200	119				PY04073	718
PBANKA_0522400	322	322	322		PY04074	870	870
PBANKA_0522500	368	368			PY04075	105	105	105
PBANKA_0522600	2992	2992			PY04877	30	30
PBANKA_0522700	450	450	450		PY06809	960	960
PBANKA_0522800	172	172	172		PY06808	174
PBANKA_0522900	2453	2453			PY05484	2835
PBANKA_0523100	390	390			PY06287	544
PBANKA_0523200	457				PY06286	1182	1182
PBANKA_0523300	255				PY06285	521	521
PBANKA_0523400	244				PY06328	2746	2746
PBANKA_0523500	146	146			PY06329	266	266
PBANKA_0523600	136	136			PY06330	112
PBANKA_0523700	332				PY02467	471
PBANKA_0523800	167				PY02465	624
PBANKA_0523900	367	367			PY07678	119
PBANKA_0524000	1188	1188			PY05567	322	322	322
PBANKA_0524100	292				PY05566	371	371
PBANKA_0524200	155				PY05565	2751	2751
PBANKA_0524300	354				PY04063	445	445	445
PBANKA_0524400	328				PY04062	193	193	193
PBANKA_0524500	217				PY04061	1136	1136
PBANKA_0524600	231				PY06447	390	390
PBANKA_0524700	926				PY06448	313
PBANKA_0524800	115				PY06449	289
PBANKA_0524841	297				PY06450	231
PBANKA_0600071	1773				PY06451	146	146
PBANKA_0600351	2770				PY06452	183	183
PBANKA_0600400	295				PY06453	350
PBANKA_0600500	472	472	472		PY06454	174
PBANKA_0600800	210				PY06455	367	367
PBANKA_0600900	203				PY06456	1173	1173
PBANKA_0601100	323	323	323		PY03870	304
PBANKA_0601200	5542	5542			PY03869	174
PBANKA_0601300	226				PY03625	354
PBANKA_0601500	951				PY03623	341
PBANKA_0601600	1738	1738			PY07470	528
PBANKA_0601700	423				PY07562	234
PBANKA_0601900	105	105	105		PY04797	996
PBANKA_0602000	1038				PY04799	175
PBANKA_0602100	141				PY06381	1116
PBANKA_0602200	103	103			PY06165	265
PBANKA_0602300	812	812			PY02033	801
PBANKA_0602400	1023	1023			PY02034	238
PBANKA_0602500	544	544			PY01480	473	473	473
PBANKA_0602600	174				PY04195	207
PBANKA_0602700	345	345	345		PY04196	178
PBANKA_0602800	147	147	147		PY00463	323	323	323
PBANKA_0603000	895				PY00464	744	744
PBANKA_0603100	518				PY01525	157
PBANKA_0603200	161	161	161		PY01523	943
PBANKA_0603400	298				PY01520	1768	1768
PBANKA_0603500	371				PY05185	372
PBANKA_0603600	120				PY05184	105	105	105
PBANKA_0603650	106				PY05283	1049
PBANKA_0603700	662				PY05284	146
PBANKA_0603800	581	581			PY05285	103	103
PBANKA_0603900	379				PY05286	793	793
PBANKA_0604100	901	901			PY05287	537	537
PBANKA_0604200	1165	1165			PY05913	519	519
PBANKA_0604300	330	330	330		PY05914	174
PBANKA_0604400	329	329			PY05915	352	352	352
PBANKA_0604500	2264	2264			PY03025	107	107	107
PBANKA_0604600	1172	1172			PY00981	935
PBANKA_0604700	302	302			PY00982	277
PBANKA_0604800	925	925	925		PY00983	161	161	161
PBANKA_0604900	2476	2476			PY04716	293
PBANKA_0605000	376	376			PY04717	378
PBANKA_0605100	709				PY05381	120
PBANKA_0605200	1421	1421			PY05382	113
PBANKA_0605300	515	515			PY05383	667
PBANKA_0605400	677	677	677		PY05385	497	497
PBANKA_0605500	662	662			PY05386	254
PBANKA_0605600	2309	2309			PY07399	929	929
PBANKA_0605700	787				PY01765	1297	1297
PBANKA_0605900	351	351			PY01764	330	330	330
PBANKA_0606000	180	180			PY01776	329	329
PBANKA_0606100	547				PY06049	2179	2179
PBANKA_0606200	370	370			PY07444	1196	1196
PBANKA_0606300	881				PY00915	296	296
PBANKA_0606600	4287				PY00916	924	924	924
PBANKA_0606700	3400				PY01844	2446
PBANKA_0606900	1508				PY01845	333	333
PBANKA_0607000	1460				PY01846	957
PBANKA_0607100	75	75			PY01847	1323	1323
PBANKA_0607200	399				PY07150	514	514
PBANKA_0607300	884	884			PY02726	678	678	678
PBANKA_0607400	1405	1405			PY05926	532
PBANKA_0607500	150				PY05925	1985	1985
PBANKA_0607600	108	108			PY06370	771
PBANKA_0607800	639	639			PY04162	390	390
PBANKA_0608000	438				PY04163	172	172
PBANKA_0608200	190				PY04164	547
PBANKA_0608300	788				PY04165	295	295
PBANKA_0608400	340				PY04166	76	76
PBANKA_0608500	309	309			PY04167	1003
PBANKA_0608600	874				PY03518	1503
PBANKA_0608700	197		197		PY00076	3143
PBANKA_0608800	551	551			PY06164	843
PBANKA_0608900	866				PY06162	1461
PBANKA_0609000	464				PY06161	75	75
PBANKA_0609100	1169	1169			PY06577	235
PBANKA_0609200	455	455			PY06576	973	973
PBANKA_0609300	452	452			PY03793	1272	1272
PBANKA_0609600	233				PY06694	150
PBANKA_0609700	1451	1451			PY03614	92	92
PBANKA_0609800	1019	1019			PY07576	600	600
PBANKA_0609900	245	245			PY01828	583
PBANKA_0610000	399				PY01827	174
PBANKA_0610200	758		758		PY01826	805
PBANKA_0610300	229		229		PY03485	340
PBANKA_0610400	1492	1492			PY03484	333	333
PBANKA_0610600	485	485			PY03482	959
PBANKA_0610800	630	630	630		PY07010	203		203
PBANKA_0610900	424	424	424		PY07011	333	333
PBANKA_0611000	184	184			PY03064	923
PBANKA_0611100	949	949	949		PY03063	458
PBANKA_0611200	548				PY02289	1170	1170
PBANKA_0611300	205				PY02288	433	433
PBANKA_0611400	687				PY02427	2013	2013
PBANKA_0611500	207				PY02428	197
PBANKA_0611600	847	847	847		PY02429	687	687
PBANKA_0611700	167	167			PY02430	705	705
PBANKA_0611900	199	199			PY02431	491	491
PBANKA_0612000	240	240			PY01224	245	245
PBANKA_0612100	845	845			PY01223	428
PBANKA_0612200	1251	1251			PY04668	736		736
PBANKA_0612300	832	832			PY03971	329		329
PBANKA_0612400	1087				PY03970	1467	1467
PBANKA_0612500	199				PY06936	496	496
PBANKA_0612600	967				PY02477	659	659	659
PBANKA_0612700	593	593			PY02476	424	424	424
PBANKA_0612800	1191	1191			PY05174	115	115
PBANKA_0613000	1236				PY05175	949	949	949
PBANKA_0613200	1709	1709	1709		PY07497	365
PBANKA_0613300	654				PY07498	178
PBANKA_0613400	341				PY02917	599
PBANKA_0613500	367	367			PY04927	222
PBANKA_0613600	500	500			PY03473	847	847	847
PBANKA_0613700	924	924			PY03472	73	73
PBANKA_0613800	1023				PY07476	130	130
PBANKA_0613900	508	508			PY00556	393	393
PBANKA_0614000	478	478	478		PY00557	240	240
PBANKA_0614100	173				PY04100	1238	1238
PBANKA_0614300	532				PY04099	865	865
PBANKA_0614500	327	327	327		PY04864	1123
PBANKA_0614600	328				PY04865	199
PBANKA_0614800	829	829			PY04866	955
PBANKA_0614900	333				PY04867	504	504
PBANKA_0615000	381	381			PY04868	493	493
PBANKA_0615100	683				PY07245	602
PBANKA_0615200	528	528			PY06115	906	906	906
PBANKA_0615300	979				PY05323	690
PBANKA_0615400	536	536			PY05324	341
PBANKA_0615500	1248	1248			PY05325	367	367
PBANKA_0615600	430	430			PY05326	508	508
PBANKA_0615800	2456				PY01028	858	858
PBANKA_0615900	2534	2534			PY01027	939
PBANKA_0616000	129				PY01026	512	512
PBANKA_0616100	189	189			PY01024	488	488	488
PBANKA_0616300	462				PY01022	133
PBANKA_0616400	275				PY06105	777
PBANKA_0616500	177		177		PY00595	327	327	327
PBANKA_0616600	177				PY00596	328
PBANKA_0616700	310				PY04340	406	406
PBANKA_0616800	905	905			PY04341	409	409
PBANKA_0616900	1340	1340			PY04342	323
PBANKA_0617000	424	424			PY00824	369	369
PBANKA_0617100	173	173	173		PY00825	735
PBANKA_0617200	137	137	137		PY03298	528	528
PBANKA_0617300	492				PY03296	689
PBANKA_0617400	2881	2881			PY03295	534	534
PBANKA_0617500	194	194			PY03294	1231	1231
PBANKA_0617600	287				PY03292	412	412
PBANKA_0617700	120	120			PY02763	512
PBANKA_0617900	655	655			PY02764	219
PBANKA_0618200	1916	1916			PY05845	1062
PBANKA_0618300	196	196	196		PY05271	129
PBANKA_0618400	198				PY05270	68	68
PBANKA_0618500	2552	2552			PY05859	319
PBANKA_0618600	235	235	235		PY05858	117
PBANKA_0618700	887				PY05857	197		197
PBANKA_0618800	791				PY05856	162
PBANKA_0618900	225	225	225		PY02456	144
PBANKA_0619000	764				PY02457	893	893
PBANKA_0619100	194	194	194		PY02458	1254	1254
PBANKA_0619200	479	479			PY02459	416	416
PBANKA_0619300	104	104	104		PY02461	173	173	173
PBANKA_0619500	221	221			PY02462	137	137	137
PBANKA_0619600	385	385			PY02463	475
PBANKA_0619900	393	393	393		PY00331	2747
PBANKA_0620000	269	269			PY00332	195	195
PBANKA_0620100	603	603			PY00333	294
PBANKA_0620200	79	79			PY01430	120	120
PBANKA_0620300	554				PY01431	655	655
PBANKA_0620400	310	310			PY01725	1548	1548
PBANKA_0620500	335	335			PY01726	187	187	187
PBANKA_0620600	453				PY01727	198
PBANKA_0620700	356				PY01728	506	506
PBANKA_0620800	559	559			PY01730	1692	1692
PBANKA_0620900	1122	1122			PY01731	235	235	235
PBANKA_0621000	221	221			PY01732	650
PBANKA_0621100	146	146			PY04724	854
PBANKA_0621200	790				PY04725	231	231	231
PBANKA_0621300	1737		1737		PY04726	572
PBANKA_0621400	1132	1132			PY06068	194	194	194
PBANKA_0621600	696	696			PY02842	458	458
PBANKA_0621700	422				PY02841	104	104	104
PBANKA_0621800	359				PY02839	162	162
PBANKA_0621900	114	114			PY02838	165	165
PBANKA_0622000	299				PY02266	451	451	451
PBANKA_0622100	1692				PY02267	267	267
PBANKA_0622300	407	407			PY02268	614	614
PBANKA_0622400	2113	2113			PY02056	83	83
PBANKA_0622500	878				PY02055	574
PBANKA_0622600	1399	1399			PY02053	50	50
PBANKA_0622700	148	148			PY02054	89	89
PBANKA_0622800	757	757			PY02052	356	356
PBANKA_0622900	99				PY02051	469
PBANKA_0623000	272				PY02050	325
PBANKA_0623100	793				PY02049	597	597
PBANKA_0623200	578				PY02048	1140	1140
PBANKA_0623400	311				PY02047	161	161
PBANKA_0623500	354				PY05504	146	146
PBANKA_0700011	904				PY05503	787
PBANKA_0700021	904				PY00052	1697		1697
PBANKA_0700041	320				PY00053	1096	1096
PBANKA_0700600	225				PY02675	931	931
PBANKA_0700700	207				PY01610	422
PBANKA_0700800	296				PY01611	354
PBANKA_0700900	1048				PY01612	247	247
PBANKA_0701000	1048				PY01614	176
PBANKA_0701100	164				PY01615	1647
PBANKA_0701200	2493				PY07654	539	539
PBANKA_0701300	454	454			PY00879	2118	2118
PBANKA_0701500	272	272	272		PY00878	340
PBANKA_0701600	216	216			PY03674	561	561
PBANKA_0701900	625	625			PY03676	187	187
PBANKA_0702000	984				PY03677	831	831
PBANKA_0702100	505				PY06668	87
PBANKA_0702200	342	342			PY06562	268
PBANKA_0702300	423				PY06203	549
PBANKA_0702400	541	541			PY01459	531
PBANKA_0702500	1203	1203			PY03285	150
PBANKA_0702700	266				PY04741	169
PBANKA_0702800	482	482	482		PY02450	331
PBANKA_0702900	2044	2044			PY07492	229
PBANKA_0703100	1464	1464			PY06010	209
PBANKA_0703200	317				PY04648	206
PBANKA_0703300	213				PY04647	1081
PBANKA_0703400	396				PY04984	424
PBANKA_0703500	1020	1020			PY04983	164
PBANKA_0703600	1073	1073			PY06423	1461
PBANKA_0703700	1071	1071			PY06580	455	455
PBANKA_0703800	751	751			PY07166	272	272	272
PBANKA_0703900	322	322	322		PY07165	216	216
PBANKA_0704000	274				PY07130	624	624
PBANKA_0704100	1218	1218			PY07131	469
PBANKA_0704200	306				PY07338	415
PBANKA_0704300	374				PY07384	429	429
PBANKA_0704400	437	437			PY05780	184
PBANKA_0704600	859				PY05779	549	549
PBANKA_0704700	487				PY05778	1273	1273
PBANKA_0704800	386				PY01364	190
PBANKA_0704900	289				PY00638	491	491	491
PBANKA_0705100	630				PY00637	2133	2133
PBANKA_0705400	162				PY04437	1641	1641
PBANKA_0705500	185				PY04436	297
PBANKA_0705600	1535	1535			PY06194	178
PBANKA_0705700	1035				PY06193	345
PBANKA_0705800	1127				PY06192	778	778
PBANKA_0706000	252	252			PY06191	1103
PBANKA_0706100	348				PY03587	1140	1140
PBANKA_0706200	554	554			PY03586	765	765
PBANKA_0706300	750				PY00516	291	291	291
PBANKA_0706400	1107				PY00517	73
PBANKA_0706500	406				PY00518	1240	1240
PBANKA_0706600	795				PY05574	107
PBANKA_0706700	319	319	319		PY05575	76
PBANKA_0706800	646	646			PY05573	311
PBANKA_0707000	428				PY05572	440	440
PBANKA_0707100	494				PY01031	810
PBANKA_0707200	501				PY01032	488
PBANKA_0707300	1304	1304			PY01888	238
PBANKA_0707400	288	288	288		PY01887	287
PBANKA_0707500	228	228			PY01886	642
PBANKA_0707600	1222				PY05664	59
PBANKA_0707700	1146				PY05663	175
PBANKA_0707800	322	322			PY05661	987	987
PBANKA_0707900	896	896			PY05662	515	515
PBANKA_0708000	759	759	759		PY03121	1006
PBANKA_0708200	514				PY03123	788
PBANKA_0708400	83	83			PY03124	353	353
PBANKA_0708500	1300				PY03125	188
PBANKA_0708600	392	392			PY03126	141
PBANKA_0708700	263				PY03127	107	107
PBANKA_0708800	599				PY02080	744
PBANKA_0708900	107				PY02081	1010
PBANKA_0709000	79	79			PY02082	284
PBANKA_0709100	138	138	138		PY02083	817
PBANKA_0709200	580	580			PY02084	319	319	319
PBANKA_0709500	784	784			PY04500	470	470
PBANKA_0709600	220				PY04501	428
PBANKA_0709700	806	806			PY04502	492
PBANKA_0709800	511	511			PY02678	471
PBANKA_0709900	1230				PY02679	1402	1402
PBANKA_0710000	714	714			PY02680	330	330	330
PBANKA_0710100	1038	1038	1038		PY02682	110	110
PBANKA_0710200	454				PY02683	802
PBANKA_0710300	705	705			PY02500	1214
PBANKA_0710400	478				PY02499	323	323
PBANKA_0710500	566	566			PY02498	677	677
PBANKA_0710600	596	596			PY02497	676	676	676
PBANKA_0710700	354				PY07232	237
PBANKA_0710800	1906				PY07229	83	83
PBANKA_0710900	91	91	91		PY07228	183
PBANKA_0711000	1341	1341			PY04242	384	384
PBANKA_0711100	529				PY04243	263
PBANKA_0711200	379	379			PY04244	605
PBANKA_0711300	379				PY04245	93
PBANKA_0711400	682				PY04246	105	105
PBANKA_0711500	958				PY04247	118	118	118
PBANKA_0711600	687	687			PY04248	589	589
PBANKA_0711800	1174	1174			PY03685	454	454
PBANKA_0711900	693	693	693		PY03686	407	407
PBANKA_0712000	343		343		PY03687	221
PBANKA_0712100	1018				PY05890	801	801
PBANKA_0712200	287	287	287		PY07455	513	513
PBANKA_0712300	226				PY03028	419
PBANKA_0712400	193	193			PY02422	595	595
PBANKA_0712500	542				PY02421	1038	1038	1038
PBANKA_0712600	262	262	262		PY02420	142
PBANKA_0712700	612	612			PY02418	565	565
PBANKA_0712800	361				PY04125	75
PBANKA_0712900	98	98	98		PY06142	577	577
PBANKA_0713000	54				PY03489	573	573
PBANKA_0713100	1148	1148			PY03490	157
PBANKA_0713200	962	962			PY01180	1732
PBANKA_0713300	186	186			PY03069	104	104	104
PBANKA_0713400	552				PY03072	404	404
PBANKA_0713500	1882				PY03073	527
PBANKA_0713600	626				PY03074	331	331
PBANKA_0713700	735				PY03075	127
PBANKA_0713900	275				PY03076	519
PBANKA_0714000	346				PY03077	132
PBANKA_0714200	1044	1044	1044		PY03943	685	685
PBANKA_0714300	171	171			PY06156	1009	1009
PBANKA_0714400	247	247			PY06158	682	682	682
PBANKA_0714500	745				PY03839	344		344
PBANKA_0714600	209	209			PY03840	986
PBANKA_0714700	184	184			PY06542	183	183	183
PBANKA_0714800	444	444			PY00088	152
PBANKA_0714900	685	685			PY05993	216	216
PBANKA_0715000	1488	1488			PY05992	241
PBANKA_0715100	366	366			PY01841	262	262	262
PBANKA_0715200	269	269	269		PY03958	613	613
PBANKA_0715300	484				PY03957	409
PBANKA_0715400	161	161			PY07077	126	126	126
PBANKA_0715500	298	298			PY07076	75
PBANKA_0715600	395	395			PY02282	760	760
PBANKA_0715800	277				PY05167	666	666
PBANKA_0715900	863	863			PY05168	163	163
PBANKA_0716000	1175	1175	1175		PY07469	310
PBANKA_0716100	1445				PY05735	1679
PBANKA_0716400	321	321			PY05734	136
PBANKA_0716500	388				PY04363	754
PBANKA_0716600	255	255			PY05592	270
PBANKA_0716700	601	601			PY05593	365
PBANKA_0716800	107				PY00565	1048	1048	1048
PBANKA_0716900	274	274			PY00566	185	185
PBANKA_0717000	379	379	379		PY00567	263	263
PBANKA_0717100	376				PY00568	88
PBANKA_0717200	1598				PY00570	253	253
PBANKA_0717300	1214	1214			PY00571	179	179
PBANKA_0717400	219	219	219		PY00572	441	441
PBANKA_0717500	239	239			PY00573	683	683
PBANKA_0717600	226				PY00538	1523	1523
PBANKA_0717700	437	437			PY00539	279	279
PBANKA_0717800	205	205	205		PY00540	300	300	300
PBANKA_0717900	447	447			PY00541	416
PBANKA_0718000	527				PY00542	161	161
PBANKA_0718100	656				PY00543	316	316
PBANKA_0718300	1214				PY00544	636	636
PBANKA_0718400	985	985			PY00545	279
PBANKA_0718500	244	244			PY00546	835	835
PBANKA_0718600	291				PY00549	971	971	971
PBANKA_0718700	88	88			PY00550	140
PBANKA_0718800	191	191	191		PY02205	264	264
PBANKA_0718900	1852	1852			PY02204	396
PBANKA_0719200	477	477			PY02203	252	252
PBANKA_0719300	587	587	587		PY02202	602	602
PBANKA_0719400	667	667			PY02201	109
PBANKA_0719600	296	296	296		PY02199	293	293
PBANKA_0719700	755				PY02198	380	380	380
PBANKA_0719800	442				PY02197	420
PBANKA_0719900	578	578			PY02196	1359
PBANKA_0720000	727				PY04026	1117	1117
PBANKA_0720200	1057	1057			PY04027	213	213	213
PBANKA_0720300	434	434	434		PY02814	199	199
PBANKA_0720400	667				PY02813	230
PBANKA_0720500	116				PY02812	384	384
PBANKA_0720600	187	187	187		PY02811	204	204	204
PBANKA_0720700	1427	1427			PY03508	345	345
PBANKA_0720800	439	439			PY02859	578
PBANKA_0720900	265				PY02858	656
PBANKA_0721000	383	383			PY02857	1229
PBANKA_0721200	261				PY02860	921	921
PBANKA_0721300	136				PY02861	232	232
PBANKA_0721500	2177				PY02863	286
PBANKA_0721600	514				PY02864	94	94
PBANKA_0721700	266	266	266		PY04367	185	185	185
PBANKA_0800400	67				PY04368	1749	1749
PBANKA_0800500	648				PY04369	490	490
PBANKA_0800700	1664				PY04370	588	588	588
PBANKA_0800800	177				PY04371	640	640
PBANKA_0800900	1222	1222			PY04533	264	264	264
PBANKA_0801000	146				PY04532	713
PBANKA_0801200	2037	2037			PY03318	282
PBANKA_0801400	203				PY03317	570	570
PBANKA_0801500	745				PY03185	887
PBANKA_0801600	3976	3976			PY03308	1060	1060
PBANKA_0801800	2983	2983			PY03267	434	434	434
PBANKA_0801900	1114	1114			PY03268	730
PBANKA_0802000	2046	2046			PY07423	27
PBANKA_0802100	796	796			PY02417	187	187	187
PBANKA_0802200	1290				PY06816	774	774
PBANKA_0802300	3439	3439			PY05599	491	491
PBANKA_0802400	1272	1272			PY05600	61
PBANKA_0802500	1140	1140			PY05601	383	383
PBANKA_0802600	330	330			PY05479	99
PBANKA_0802700	1030	1030			PY07464	136
PBANKA_0802800	911				PY06859	657
PBANKA_0803000	781				PY05934	418
PBANKA_0803100	827		827		PY07276	314	314	314
PBANKA_0803200	2511	2511			PY05497	84
PBANKA_0803300	1011				PY00008	697
PBANKA_0803500	165				PY05768	1027
PBANKA_0803600	1227	1227	1227		PY02319	181
PBANKA_0803700	1486	1486			PY02320	1255	1255
PBANKA_0803900	158	158			PY02321	139
PBANKA_0804000	92	92			PY00683	1791	1791
PBANKA_0804100	1572	1572	1572		PY00681	202
PBANKA_0804200	630				PY00680	615
PBANKA_0804300	853				PY00678	2170	2170
PBANKA_0804400	1809	1809			PY00679	1699	1699
PBANKA_0804500	654	654			PY01949	2424	2424
PBANKA_0804600	649	649	649		PY01948	1154	1154
PBANKA_0804700	1430				PY01947	2095	2095
PBANKA_0804800	257	257			PY01946	786	786
PBANKA_0804900	926	926			PY01945	950
PBANKA_0805000	1138	1138			PY05241	931	931
PBANKA_0805100	259	259			PY06023	819	819
PBANKA_0805200	823	823			PY06024	1063	1063
PBANKA_0805300	102	102			PY04145	330	330
PBANKA_0805400	69	69			PY04146	731	731
PBANKA_0805500	969				PY01051	93
PBANKA_0805600	233	233			PY03235	457
PBANKA_0805700	720	720	720		PY03236	850		850
PBANKA_0805800	270				PY03237	2497	2497
PBANKA_0805900	1409				PY02474	443
PBANKA_0806000	160				PY03813	189
PBANKA_0806100	824	824			PY03814	1229	1229	1229
PBANKA_0806200	107	107			PY03815	42	42
PBANKA_0806300	1778	1778			PY03816	943	943
PBANKA_0806400	423				PY02794	186	186
PBANKA_0806500	352				PY02795	92	92
PBANKA_0806600	967	967			PY06087	1567	1567	1567
PBANKA_0806700	4658	4658			PY01095	683
PBANKA_0806800	612				PY01096	853
PBANKA_0807000	2310	2310			PY01098	1866	1866
PBANKA_0807100	396	396	396		PY00143	608	608
PBANKA_0807200	218				PY00142	649	649	649
PBANKA_0807300	659				PY00141	1430
PBANKA_0807400	224	224	224		PY00140	257	257
PBANKA_0807500	2412	2412			PY00139	919	919
PBANKA_0807600	161	161	161		PY00138	1092	1092
PBANKA_0807700	1440				PY00137	259	259
PBANKA_0807800	488				PY00136	800	800
PBANKA_0808000	1342		1342		PY00135	102	102
PBANKA_0808100	852	852			PY00134	69	69
PBANKA_0808200	250	250			PY00133	795
PBANKA_0808300	534				PY00132	206	206
PBANKA_0808380	109	109			PY00130	289	289	289
PBANKA_0808420	248	248			PY00131	458	458	458
PBANKA_0808500	79				PY00973	347
PBANKA_0808700	891	891			PY00972	1351
PBANKA_0808800	302	302			PY00971	160
PBANKA_0808900	775	775			PY00970	827	827
PBANKA_0809000	817	817			PY00969	107	107
PBANKA_0809100	278	278	278		PY00968	1764	1764
PBANKA_0809200	180				PY00755	419
PBANKA_0809300	236	236			PY00756	300
PBANKA_0809400	404	404			PY00757	954	954
PBANKA_0809500	514				PY00758	1258	1258
PBANKA_0809600	1475	1475			PY06071	347
PBANKA_0809800	488				PY03187	2312	2312
PBANKA_0810000	510				PY03188	398	398	398
PBANKA_0810100	713				PY02651	200
PBANKA_0810200	681	681			PY02650	659
PBANKA_0810300	608	608			PY02649	222	222	222
PBANKA_0810400	473	473			PY02648	863	863
PBANKA_0810500	131	131	131		PY06696	161	161	161
PBANKA_0810600	1293	1293			PY02733	1196
PBANKA_0810700	329	329			PY06505	490
PBANKA_0810800	562	562			PY00154	1108		1108
PBANKA_0810900	929	929			PY00153	869	869
PBANKA_0811000	116	116			PY00152	204	204
PBANKA_0811100	1363	1363			PY05143	548
PBANKA_0811200	1086	1086			PY05144	264	264
PBANKA_0811400	2461				PY05145	56
PBANKA_0811500	429				PY01953	891	891
PBANKA_0811600	1010	1010			PY01952	274	274
PBANKA_0811800	574				PY01951	761	761
PBANKA_0811900	434	434			PY04116	838	838
PBANKA_0812000	537	537			PY04117	278	278	278
PBANKA_0812200	856	856			PY01737	168
PBANKA_0812300	204	204			PY01738	236	236
PBANKA_0812400	3087	3087			PY01739	355	355
PBANKA_0812500	1194	1194			PY00228	450
PBANKA_0812600	209				PY06648	632	632
PBANKA_0812700	409				PY05388	443
PBANKA_0812800	944	944			PY04714	330
PBANKA_0812900	258	258			PY04713	86
PBANKA_0813100	1530	1530			PY05994	680	680
PBANKA_0813200	418				PY03134	573	573
PBANKA_0813300	455				PY03133	474	474
PBANKA_0813400	453	453	453		PY03132	170	170	170
PBANKA_0813500	247	247			PY03131	1286	1286
PBANKA_0813600	1011				PY03130	393	393
PBANKA_0813800	574	574			PY03129	370	370
PBANKA_0813900	319	319			PY03501	941	941
PBANKA_0814000	145				PY03502	215	215
PBANKA_0814100	776				PY03503	1358	1358
PBANKA_0814200	257	257	257		PY03504	1088	1088
PBANKA_0814300	587	587			PY04264	2393
PBANKA_0814400	175	175	175		PY05529	445
PBANKA_0814600	1070				PY05530	959	959
PBANKA_0814700	618				PY00853	219
PBANKA_0814900	888				PY00854	337
PBANKA_0815000	764	764			PY00852	434	434
PBANKA_0815100	1058	1058			PY00851	532	532
PBANKA_0815200	431				PY00335	856	856
PBANKA_0815300	712	712			PY00336	206	206
PBANKA_0815400	249	249			PY00337	3084	3084
PBANKA_0815500	1475				PY00338	470	470
PBANKA_0815600	102	102			PY02769	39
PBANKA_0815700	491	491	491		PY02770	73
PBANKA_0815800	207				PY03427	231
PBANKA_0815900	497	497			PY03426	944	944
PBANKA_0816000	545	545			PY03425	243	243
PBANKA_0816300	687				PY03424	1856	1856
PBANKA_0816400	1299	1299	1299		PY03423	418
PBANKA_0816500	687				PY03422	463
PBANKA_0816600	234				PY03421	463	463	463
PBANKA_0816700	190	190			PY07463	61	61
PBANKA_0816800	217				PY03440	732
PBANKA_0816900	156				PY03441	575	575
PBANKA_0817000	1253	1253			PY05051	302	302
PBANKA_0817100	178	178			PY05052	109
PBANKA_0817200	999				PY05053	315
PBANKA_0817400	1885				PY06160	189	189	189
PBANKA_0817500	295	295			PY04842	347	347
PBANKA_0817600	220	220			PY03638	210	210	210
PBANKA_0817700	344	344			PY02478	290
PBANKA_0817800	48				PY02480	497
PBANKA_0817900	277				PY02481	644
PBANKA_0818000	1842	1842			PY02484	745	745
PBANKA_0818100	560				PY02485	1091	1091
PBANKA_0818200	324				PY02486	431
PBANKA_0818300	337	337			PY04160	457	457
PBANKA_0818400	1474				PY02391	249	249
PBANKA_0818500	665				PY02390	1119
PBANKA_0818600	782	782			PY06377	102	102
PBANKA_0818700	338				PY02653	449	449	449
PBANKA_0818800	441				PY02654	207
PBANKA_0818900	651	651	651		PY03420	564	564
PBANKA_0819000	395	395	395		PY03419	581	581
PBANKA_0819100	148	148			PY01320	494
PBANKA_0819200	315				PY01321	1309	1309	1309
PBANKA_0819300	313	313	313		PY01322	693
PBANKA_0819400	1606				PY07490	251
PBANKA_0819500	633				PY07489	190	190
PBANKA_0819600	510	510			PY07488	217
PBANKA_0819700	531				PY00953	156
PBANKA_0819800	967	967			PY00954	619	619
PBANKA_0819900	267	267	267		PY00221	96	96
PBANKA_0820000	381	381	381		PY00222	1062
PBANKA_0820100	243				PY07432	756
PBANKA_0820200	206	206			PY04576	97	97
PBANKA_0820300	509	509			PY06964	217	217
PBANKA_0820400	487	487			PY06963	344	344
PBANKA_0820500	518				PY07484	48
PBANKA_0820700	1006	1006			PY03266	302
PBANKA_0820800	2518	2518			PY03265	1819	1819
PBANKA_0820900	543	543			PY07176	571
PBANKA_0821000	245	245			PY07177	295
PBANKA_0821100	930	930			PY07178	337	337
PBANKA_0821300	1472				PY07219	1436
PBANKA_0821400	191	191			PY06081	512
PBANKA_0821500	1158				PY06080	785	785
PBANKA_0821600	502	502			PY06079	333
PBANKA_0821700	507	507	507		PY06078	319
PBANKA_0821800	491	491			PY05001	709	709	709
PBANKA_0821900	163				PY05000	395	395	395
PBANKA_0822000	238				PY07000	98	98
PBANKA_0822100	2077	2077			PY07001	315
PBANKA_0822200	485				PY02659	302	302	302
PBANKA_0822300	243	243			PY02656	936
PBANKA_0822600	498				PY07206	629
PBANKA_0822900	797				PY06799	447
PBANKA_0823000	1384	1384	1384		PY06801	531
PBANKA_0823100	402	402	402		PY01606	999	999
PBANKA_0823200	308				PY01605	240	240	240
PBANKA_0823300	955				PY05339	400	400	400
PBANKA_0823400	416	416	416		PY05337	223
PBANKA_0823500	553	553			PY05336	206	206
PBANKA_0823800	300	300	300		PY05335	495	495
PBANKA_0823900	335	335			PY05332	281	281
PBANKA_0824000	231				PY05331	145
PBANKA_0824100	751	751			PY05378	1036	1036
PBANKA_0824200	815				PY05377	2694	2694
PBANKA_0824300	990	990			PY05248	549	549
PBANKA_0824400	263				PY05250	71	71
PBANKA_0824500	387				PY05249	932	932
PBANKA_0824600	271				PY06847	372
PBANKA_0824700	642	642	642		PY05464	123	123
PBANKA_0824800	199	199	199		PY02621	970
PBANKA_0824900	1067				PY03600	492	492
PBANKA_0825100	881				PY03601	507	507	507
PBANKA_0825200	372	372			PY03602	464	464
PBANKA_0825300	654				PY03603	77
PBANKA_0825400	1163				PY03605	236
PBANKA_0825500	1730	1730			PY03606	400	400
PBANKA_0825600	576	576			PY02488	485
PBANKA_0825900	352				PY02489	168	168
PBANKA_0826000	313	313			PY04671	436
PBANKA_0826100	555				PY00184	651
PBANKA_0826200	484				PY00183	1326	1326	1326
PBANKA_0826400	128	128			PY06246	402	402	402
PBANKA_0826500	447	447			PY06247	62
PBANKA_0826600	1369	1369			PY04548	956
PBANKA_0826700	222				PY04547	416	416	416
PBANKA_0826800	1260				PY04688	563	563
PBANKA_0826900	2931	2931			PY02416	311	311	311
PBANKA_0827100	1110				PY02415	335	335
PBANKA_0827200	513	513			PY02414	70
PBANKA_0827300	1456	1456			PY05179	749	749
PBANKA_0827400	1318				PY05180	750
PBANKA_0827500	876	876			PY02393	998
PBANKA_0827600	1103	1103			PY02394	308
PBANKA_0827700	214	214			PY02395	397
PBANKA_0827800	155				PY02396	264
PBANKA_0827900	192	192	192		PY02397	638	638	638
PBANKA_0828000	1233				PY00009	77	77	77
PBANKA_0828100	675	675			PY06683	997
PBANKA_0828200	795	795			PY05195	575
PBANKA_0828400	508				PY05196	307	307
PBANKA_0828500	308	308			PY05197	707
PBANKA_0828600	274	274	274		PY05199	887
PBANKA_0828700	353	353			PY05371	1730
PBANKA_0828800	103	103			PY07291	585	585
PBANKA_0829000	632				PY00930	360
PBANKA_0829200	223				PY00928	356	356
PBANKA_0829300	131				PY00927	583
PBANKA_0829500	1222				PY00926	471
PBANKA_0829600	600				PY03878	168	168
PBANKA_0829700	201	201	201		PY03877	447	447
PBANKA_0829800	388				PY03876	1359	1359
PBANKA_0829900	289				PY00763	222
PBANKA_0830000	279	279	279		PY00762	1018
PBANKA_0830100	609				PY00761	2941	2941
PBANKA_0830200	1354	1354	1354		PY04353	643
PBANKA_0830300	205				PY04355	513	513
PBANKA_0830400	272	272			PY00250	1456	1456
PBANKA_0830450	344				PY00251	1026
PBANKA_0830500	98				PY00252	857	857
PBANKA_0830600	166	166			PY00253	775	775
PBANKA_0830800	1077				PY00254	215	215
PBANKA_0830900	637				PY02910	147
PBANKA_0831000	1791	1791	1791		PY02909	192	192	192
PBANKA_0831100	784	784			PY02907	650
PBANKA_0831200	1272	1272			PY02908	352
PBANKA_0831300	593	593			PY05182	671	671
PBANKA_0831400	415				PY05183	482	482
PBANKA_0831600	420				PY00449	540
PBANKA_0831700	191	191			PY00448	308	308
PBANKA_0831800	796	796			PY05589	114	114	114
PBANKA_0831900	546				PY05588	353	353
PBANKA_0832100	547	547			PY05587	85	85
PBANKA_0832200	300	300			PY04410	294
PBANKA_0832500	653				PY03915	202
PBANKA_0832600	275	275	275		PY03916	99
PBANKA_0832700	274				PY04176	657
PBANKA_0832800	101	101			PY04177	578
PBANKA_0832900	972	972			PY04175	533
PBANKA_0833000	174	174	174		PY04174	198	198	198
PBANKA_0833100	493	493	493		PY04173	321
PBANKA_0833200	420				PY04172	143
PBANKA_0833400	221				PY05765	278	278	278
PBANKA_0833500	954				PY05297	487
PBANKA_0833700	216				PY05295	791	791	791
PBANKA_0833800	725	725			PY05296	554	554	554
PBANKA_0834100	891				PY05294	190
PBANKA_0834200	270				PY05293	168	168
PBANKA_0834400	479	479	479		PY05292	332
PBANKA_0834500	200				PY04278	166	166
PBANKA_0834600	706				PY04280	604
PBANKA_0834800	553				PY06687	221
PBANKA_0834900	982	982			PY05748	1772	1772	1772
PBANKA_0835000	148				PY01868	198	198
PBANKA_0835100	138	138			PY01869	423	423
PBANKA_0835200	211				PY01867	751	751
PBANKA_0835300	235	235	235		PY03175	587	587
PBANKA_0835400	189				PY03176	412
PBANKA_0835500	442	442			PY06883	401
PBANKA_0835600	341	341			PY06884	125	125
PBANKA_0835700	487	487			PY07561	597	597
PBANKA_0835800	192	192			PY05559	504
PBANKA_0836000	1164	1164			PY07352	285	285
PBANKA_0836200	698				PY07648	304	304
PBANKA_0836300	1349	1349			PY03213	658
PBANKA_0836500	222				PY03212	275	275	275
PBANKA_0836600	169				PY03211	219
PBANKA_0836700	419		419		PY03210	99	99
PBANKA_0901000	327				PY03208	140	140
PBANKA_0901100	1315				PY03209	792	792
PBANKA_0901200	217	217			PY03207	211	211	211
PBANKA_0901300.1	1864	1864			PY03205	512	512	512
PBANKA_0901300.2	1885	1885			PY03620	358
PBANKA_0901400	154	154	154		PY03622	252
PBANKA_0901500	534				PY07329	834
PBANKA_0901600	1014				PY02605	173
PBANKA_0901700	77				PY02603	617	617
PBANKA_0901800	1048		1048		PY03907	195
PBANKA_0902100	3231	3231			PY03908	236
PBANKA_0902200	186				PY01832	479	479	479
PBANKA_0902300	2709	2709			PY01831	200
PBANKA_0902500	950	950			PY01830	432
PBANKA_0902800	166	166			PY00739	834
PBANKA_0903000	662	662			PY00738	1032	1032
PBANKA_0903100	326				PY00736	46
PBANKA_0903200	937	937			PY06099	138	138
PBANKA_0903300	375				PY06100	211
PBANKA_0903400	701				PY06101	221	221	221
PBANKA_0903500	771				PY05237	187
PBANKA_0903700	90				PY05236	525	525
PBANKA_0903800	965	965			PY05235	341	341
PBANKA_0903900	979	979	979		PY05234	205	205
PBANKA_0904000	596	596			PY01195	189	189
PBANKA_0904100	207	207			PY01196	1210	1210
PBANKA_0904200	492				PY06116	859
PBANKA_0904400	307	307			PY06117	1350	1350
PBANKA_0904500	365	365			PY06425	138
PBANKA_0904600	1191				PY05690	196
PBANKA_0904800	295				PY04687	1147		1147
PBANKA_0904900	129				PY04929	320
PBANKA_0905000	82	82			PY05975	765
PBANKA_0905100	360	360			PY05976	217	217
PBANKA_0905200	785				PY05977	1701	1701
PBANKA_0905300	826				PY05978	159	159	159
PBANKA_0905400	238				PY02407	442
PBANKA_0905500	846				PY02409	998
PBANKA_0905600	155	155	155		PY02410	77
PBANKA_0905700	334	334	334		PY02411	1061		1061
PBANKA_0905800	325				PY03269	2694	2694
PBANKA_0905900	1396	1396			PY03270	48
PBANKA_0906000	348	348			PY03053	2522	2522
PBANKA_0906100	399	399			PY05259	813
PBANKA_0906200	275	275	275		PY03510	230
PBANKA_0906300	534	534			PY02598	674	674
PBANKA_0906400	143	143	143		PY02596	224
PBANKA_0906600	480	480			PY02595	931	931
PBANKA_0906700	1535	1535			PY02594	396
PBANKA_0906800	233				PY07272	703
PBANKA_0906900	2336	2336			PY06546	678
PBANKA_0907000	632				PY00715	24
PBANKA_0907100	535				PY00717	912	912
PBANKA_0907200	395	395			PY00718	995	995	995
PBANKA_0907300	311				PY00720	225	225
PBANKA_0907400	256	256			PY00721	282	282
PBANKA_0907700	970	970			PY00722	508
PBANKA_0907900	2160				PY03467	310	310
PBANKA_0908000	806	806			PY00295	362	362
PBANKA_0908100	1755				PY00296	1104
PBANKA_0908200	700	700			PY06955	272
PBANKA_0908300	1952				PY06954	54
PBANKA_0908400	1532				PY06953	40	40
PBANKA_0908500	1629	1629			PY02608	364	364
PBANKA_0908600	166	166			PY02609	779
PBANKA_0908700	364				PY02610	499
PBANKA_0908800	315	315	315		PY02611	40
PBANKA_0908900	129	129			PY01974	861
PBANKA_0909000	633	633			PY01973	124	124	124
PBANKA_0909200	2035	2035			PY01971	286	286	286
PBANKA_0909300	514	514			PY01970	119
PBANKA_0909400	594	594			PY06331	920
PBANKA_0909500	580	580			PY04076	278	278
PBANKA_0909600	2192				PY04080	400	400
PBANKA_0909700	374				PY04079	275	275	275
PBANKA_0909800	1480				PY04078	88	88
PBANKA_0909900	1628	1628			PY05736	143	143	143
PBANKA_0910000	1730	1730			PY05501	475	475
PBANKA_0910100	522	522			PY05500	1467	1467
PBANKA_0910200	787	787	787		PY05499	184
PBANKA_0910300	3859	3859			PY02756	1260
PBANKA_0910400	143				PY03536	413
PBANKA_0910500	185	185			PY03535	535
PBANKA_0910600	125	125	125		PY03412	302	302
PBANKA_0910700	2623				PY03414	144
PBANKA_0910800	742	742	742		PY00944	240	240
PBANKA_0910900	147	147			PY06250	763	763
PBANKA_0911000	725				PY02871	2475
PBANKA_0911100	429				PY02872	814	814
PBANKA_0911200	169				PY05531	1046
PBANKA_0911300	426	426			PY05532	705	705
PBANKA_0911400	648	648			PY03628	1137
PBANKA_0911500	446				PY04790	686
PBANKA_0911600	298				PY04791	574
PBANKA_0911700	1230	1230			PY04789	472
PBANKA_0911800	367				PY00530	136	136
PBANKA_0911900	421	421			PY00531	126
PBANKA_0912000	1024				PY00532	365	365	365
PBANKA_0912100	323	323	323		PY00743	92	92
PBANKA_0912200	799	799	799		PY00744	728	728
PBANKA_0912300	1013	1013	1013		PY05434	869
PBANKA_0912400	677				PY02070	505	505
PBANKA_0912500	599				PY02069	627	627
PBANKA_0912600	3247	3247			PY02067	287	287
PBANKA_0912700	296	296			PY00769	2235
PBANKA_0912800	147				PY05865	374
PBANKA_0913000	1706	1706			PY05866	1485
PBANKA_0913100	344				PY05176	853	853
PBANKA_0913200	415	415			PY02714	1486	1486
PBANKA_0913300	979				PY06844	505	505
PBANKA_0913400	577				PY06845	798	798	798
PBANKA_0913600	620				PY04459	2228	2228
PBANKA_0913700	494	494			PY06418	138
PBANKA_0913800	1474		1474		PY06419	70	70
PBANKA_0913900	1563	1563			PY06420	125	125	125
PBANKA_0914100	2095				PY06422	2649
PBANKA_0914200	1844				PY05022	742		742
PBANKA_0914300	423	423	423		PY02432	149	149
PBANKA_0914400	663	663	663		PY02433	724
PBANKA_0914500	1313	1313			PY02434	431
PBANKA_0914600	790	790			PY02435	169
PBANKA_0914700	664				PY01216	426	426
PBANKA_0914900	384				PY01217	644	644
PBANKA_0915000	556	556			PY01218	273
PBANKA_0915100	373				PY01220	275
PBANKA_0915200	1277		1277		PY01222	1225	1225
PBANKA_0915300	1030				PY05753	338
PBANKA_0915500	199				PY05750	120	120
PBANKA_0915600	258	258			PY05752	141	141
PBANKA_0915700	334				PY05749	1064
PBANKA_0915800	362				PY06011	323	323	323
PBANKA_0915900	1342				PY01229	798	798	798
PBANKA_0916000	1113	1113			PY01228	1013	1013	1013
PBANKA_0916100	273	273	273		PY01227	667
PBANKA_0916200	543	543	543		PY01226	531
PBANKA_0916300	912	912			PY01225	3195	3195
PBANKA_0916400	775	775	775		PY03009	80	80
PBANKA_0916500	718				PY03008	186
PBANKA_0916600	1196	1196			PY03006	614	614
PBANKA_0916700	263	263			PY03007	402	402
PBANKA_0916800	1508	1508			PY03003	227
PBANKA_0916900	445				PY01993	416
PBANKA_0917000	393	393			PY01994	979
PBANKA_0917200	144				PY01995	579
PBANKA_0917300	1175				PY00472	634
PBANKA_0917400	509				PY00471	494	494
PBANKA_0917700	758				PY05002	1470		1470
PBANKA_0917800	944	944			PY05742	932	932
PBANKA_0917900	451	451	451		PY01923	2112
PBANKA_0918000	315	315	315		PY01922	1614
PBANKA_0918200	737	737			PY06980	438	438	438
PBANKA_0918300	500	500	500		PY06981	663	663	663
PBANKA_0918400	277				PY05311	1263	1263
PBANKA_0918500	176				PY05313	732	732
PBANKA_0918600	1016	1016			PY00240	567
PBANKA_0918700	616				PY01582	162
PBANKA_0918800	617	617			PY01581	557	557
PBANKA_0919000	393	393	393		PY00797	149
PBANKA_0919100	388	388			PY01035	918		918
PBANKA_0919300	321	321	321		PY01034	1073
PBANKA_0919500	462	462			PY05949	199
PBANKA_0919600	665	665			PY05950	258	258
PBANKA_0919700	651	651			PY05952	334
PBANKA_0919900	1377				PY05953	357
PBANKA_0920000	136	136	136		PY05954	670
PBANKA_0920300	702				PY07196	1107	1107
PBANKA_0920400	1902	1902			PY07197	273	273	273
PBANKA_0920500	461				PY03629	502	502	502
PBANKA_0920600	826	826			PY03630	951	951
PBANKA_0920700	439				PY03631	789	789	789
PBANKA_0920800	299	299	299		PY06628	185
PBANKA_0920900	429	429			PY04188	1156	1156
PBANKA_0921100	285				PY07227	249	249
PBANKA_0921300	175	175	175		PY06083	1402	1402
PBANKA_0921400	288				PY06084	431
PBANKA_0921500	86	86			PY06085	116	116
PBANKA_0921600	728				PY01167	144
PBANKA_0921700	825				PY01166	786
PBANKA_0921800	592				PY01164	510
PBANKA_0921900	1168	1168			PY00654	626
PBANKA_0922100	156	156	156		PY00656	319	319
PBANKA_0922200	1054	1054			PY00657	450	450	450
PBANKA_0922300	890	890	890		PY00659	315	315	315
PBANKA_0922400	98	98			PY02130	733	733
PBANKA_0922500	555	555	555		PY02129	456	456	456
PBANKA_0922600	515	515			PY05171	278
PBANKA_0922700	83	83			PY05170	183
PBANKA_0922800	123	123	123		PY05169	485
PBANKA_0922900	440				PY05666	315
PBANKA_0923000	1410	1410			PY05667	647	647
PBANKA_0923200	493	493	493		PY06923	283	283	283
PBANKA_0923300	272				PY06925	283
PBANKA_0923400	124	124	124		PY04977	238	238	238
PBANKA_0923500	246				PY03470	244	244
PBANKA_0923600	285	285	285		PY03469	492	492
PBANKA_0923700	434	434	434		PY03468	650	650
PBANKA_0923800	589	589	589		PY05918	1158
PBANKA_0924000	477	477			PY05916	136	136	136
PBANKA_0924200	1396	1396			PY02743	298
PBANKA_0924400	141	141	141		PY02741	1961	1961
PBANKA_0924500	1235	1235			PY02161	366
PBANKA_0924600	148				PY03552	850	850
PBANKA_0924700	730				PY03551	405
PBANKA_0924800	1192	1192	1192		PY03550	185	185	185
PBANKA_0924900	532	532	532		PY03554	156	156
PBANKA_0925000	590				PY05818	386
PBANKA_0925100	722				PY05536	184	184	184
PBANKA_0925200	1903	1903			PY02121	209
PBANKA_0925300	1953	1953			PY02122	81	81
PBANKA_0925400	5176	5176			PY02123	44	44
PBANKA_0925500	1482	1482	1482		PY02124	793
PBANKA_0925600	265	265			PY04937	907
PBANKA_0925700	1799				PY04938	605
PBANKA_0925800	1710	1710			PY05911	1182	1182
PBANKA_0925900	842	842			PY07508	156	156	156
PBANKA_0926100	447				PY06467	1120	1120
PBANKA_0926200	512	512			PY06957	930	930	930
PBANKA_0926300	478				PY06958	98	98
PBANKA_0926400	528		528		PY00275	380	380	380
PBANKA_0926500	1644	1644			PY00272	290	290
PBANKA_0926600	773	773	773		PY00271	96	96
PBANKA_0926700	166		166		PY00270	123	123	123
PBANKA_0926800	525				PY06558	443
PBANKA_0926900	547	547			PY06559	697	697
PBANKA_0927000	1420				PY06560	674	674
PBANKA_0927200	1474	1474	1474		PY03513	493	493	493
PBANKA_0927300	290	290			PY03512	76
PBANKA_0927400	122				PY03511	123	123	123
PBANKA_0927500	78	78			PY00816	231
PBANKA_0927700	1889	1889			PY00817	285	285	285
PBANKA_0927800	748	748	748		PY00818	434	434	434
PBANKA_0927900	433				PY00819	532	532	532
PBANKA_0928000	79				PY05246	492	492
PBANKA_0928200	788	788	788		PY01158	1490	1490
PBANKA_0928300	1331	1331			PY03136	95	95	95
PBANKA_0928400	358				PY03135	450	450
PBANKA_0928500	971		971		PY01451	78
PBANKA_0928600	436	436			PY01452	663
PBANKA_0928700	1776				PY01448	1161	1161	1161
PBANKA_0928800	304	304			PY04385	384	384	384
PBANKA_0928900	128				PY06314	623
PBANKA_0929000	292				PY06315	573
PBANKA_0929100	316	316			PY00029	1913	1913
PBANKA_0929200	248				PY00077	1090	1090
PBANKA_0929400	629	629			PY00078	5174
PBANKA_0929500	486				PY04265	1431	1431	1431
PBANKA_0929600	499	499			PY06138	265	265
PBANKA_0929700	306	306	306		PY06139	65
PBANKA_0929800	1250	1250			PY03232	1652	1652
PBANKA_0929900	802	802	802		PY03233	73	73
PBANKA_0930000	155	155			PY05603	223
PBANKA_0930100	1192	1192			PY06965	483	483
PBANKA_0930200	859	859			PY06966	478
PBANKA_0930300	214	214			PY06967	529		529
PBANKA_0930500	549				PY06052	1314	1314
PBANKA_0930600	345	345			PY06050	773	773	773
PBANKA_0930700	128	128			PY04421	169		169
PBANKA_0930800	1585				PY03941	516
PBANKA_0930900	419	419	419		PY03942	553	553
PBANKA_0931000	978	978			PY07273	535
PBANKA_0931100	219	219	219		PY03578	1527	1527	1527
PBANKA_0931200	907	907			PY03577	275	275
PBANKA_0931300	681	681			PY03576	135
PBANKA_0931400	766				PY03575	78	78
PBANKA_0931500	453	453			PY00892	2341	2341
PBANKA_0931600	423	423	423		PY00891	772	772	772
PBANKA_0931700	167	167	167		PY00890	436
PBANKA_0931800	226	226			PY00888	79
PBANKA_0931900	1429	1429			PY03020	881	881	881
PBANKA_0932000	786	786	786		PY03021	969	969
PBANKA_0932100	292	292			PY04520	400
PBANKA_0932200	192	192	192		PY05838	982		982
PBANKA_0932300	236				PY05839	472	472
PBANKA_0932400	468	468			PY05840	312
PBANKA_0932500	706	706			PY04677	309	309
PBANKA_0932600	300				PY04676	129
PBANKA_0932800	2460	2460			PY04675	292
PBANKA_0932900	400	400			PY04674	318	318
PBANKA_0933000	706	706			PY04673	230
PBANKA_0933100	318				PY00910	317	317
PBANKA_0933200	404	404			PY00909	486
PBANKA_0933300	613				PY00908	505	505
PBANKA_0933400.1	372				PY04231	306	306	306
PBANKA_0933400.2	343				PY04232	1269	1269
PBANKA_0933500	278	278			PY05217	852	852	852
PBANKA_0933600	206				PY05216	156	156
PBANKA_0933700	523				PY05215	1242	1242
PBANKA_0933800	697	697			PY05214	885	885
PBANKA_0933900	353	353			PY04253	243	243
PBANKA_0934000	371	371			PY06291	362
PBANKA_0934100	753				PY06290	344	344
PBANKA_0934200	375	375	375		PY06289	145	145
PBANKA_0934300	347	347			PY06288	716
PBANKA_0934400	118				PY04400	419	419	419
PBANKA_0934500	221	221			PY04401	400
PBANKA_0934800	413				PY03868	93	93	93
PBANKA_0934900	1134				PY05364	909	909
PBANKA_0935000	590				PY05365	681	681
PBANKA_0935200	191				PY02151	789
PBANKA_0935400	355	355			PY02152	453	453
PBANKA_0935500	2337	2337			PY02153	423	423	423
PBANKA_0935900	758	758			PY02154	95	95	95
PBANKA_0936000	647	647			PY02155	198	198
PBANKA_0936300	301	301			PY02157	1470	1470
PBANKA_0936400	553	553			PY02159	908	908	908
PBANKA_0936500	349	349	349		PY02160	164	164
PBANKA_0936600	489				PY00781	192	192	192
PBANKA_0936700	520				PY00782	191
PBANKA_0936900	378	378	378		PY00783	472	472
PBANKA_0937000	178				PY00784	620	620
PBANKA_0937100	958	958			PY00786	77
PBANKA_0937200.1	1242	1242	1242		PY00787	43
PBANKA_0937200.2	1279	1279	1279		PY00788	2485	2485
PBANKA_0937300	222				PY00789	291	291
PBANKA_0937400	1162	1162	1162		PY02926	707	707
PBANKA_0937500	691	691			PY00723	311
PBANKA_0937700	113	113	113		PY00724	379	379
PBANKA_0937800	430				PY00725	616
PBANKA_0937900	389				PY00727	391
PBANKA_0938000	1137				PY00729	205	205
PBANKA_0938100	423	423			PY00730	173
PBANKA_0938200	152	152			PY00731	528
PBANKA_0938300	553	553			PY00732	570	570
PBANKA_0938400	342	342	342		PY00733	353	353
PBANKA_0938500	329	329	329		PY00734	368	368
PBANKA_0938600	335	335	335		PY00735	741
PBANKA_0938700	165	165			PY04045	377	377	377
PBANKA_0938800	739	739			PY04044	347	347
PBANKA_0938900	514	514			PY04043	134
PBANKA_0939000	1695	1695			PY05564	221	221
PBANKA_0939100	1551	1551			PY05482	415
PBANKA_0939200	619	619			PY05481	1116
PBANKA_0939300	1067				PY05480	595
PBANKA_0939400	154				PY04594	191
PBANKA_0939500	349		349		PY05764	355	355
PBANKA_0939600	3296	3296			PY05763	391
PBANKA_0939800	603	603			PY03726	756	756
PBANKA_0939900	132	132			PY03723	589	589
PBANKA_0940300	1123				PY02704	265	265
PBANKA_0940400	1509				PY02705	648	648
PBANKA_0940700	618	618			PY01741	363	363	363
PBANKA_0940800	270				PY01742	537
PBANKA_0940900	475	475			PY01743	519
PBANKA_0941100	261	261	261		PY01744	367	367	367
PBANKA_0941200	507	507			PY01745	178
PBANKA_0941300	746				PY01746	938	938
PBANKA_0941400	167				PY01748	1312	1312	1312
PBANKA_0941500	261	261	261		PY03703	219
PBANKA_0941600	713				PY03704	1172	1172	1172
PBANKA_0941700	457				PY03705	717	717
PBANKA_0942000	1116				PY06787	113	113	113
PBANKA_0942100	417				PY00699	354
PBANKA_0942200	186	186			PY00698	322
PBANKA_0942300	569	569			PY06690	1121
PBANKA_0942400	587				PY02752	451	451
PBANKA_0942500	420	420	420		PY02753	152	152
PBANKA_0942600	882				PY07174	553	553
PBANKA_0942700	1330	1330	1330		PY05050	342	342	342
PBANKA_0942800	351	351			PY05049	330	330	330
PBANKA_0942900	625	625			PY05048	335	335	335
PBANKA_0943100	2957	2957			PY00917	165	165
PBANKA_0943200	243	243			PY00918	664
PBANKA_0943300	505	505			PY03357	531	531
PBANKA_0943400	585				PY05855	1715	1715
PBANKA_0943500	1340	1340			PY07039	1444	1444
PBANKA_0943600	119	119	119		PY07549	613	613
PBANKA_0944000	335				PY03788	281
PBANKA_1000600	319				PY03787	122
PBANKA_1000700	564	564			PY03786	352		352
PBANKA_1000800	356				PY04926	1685	1685
PBANKA_1001000	3343				PY03627	498	498
PBANKA_1001100	386	386			PY07662	130	130
PBANKA_1001200	971				PY06417	531
PBANKA_1001300	787				PY06504	440
PBANKA_1001400	683	683			PY03369	625	625
PBANKA_1001500	691				PY03370	179
PBANKA_1001600	1140	1140			PY03371	484	484
PBANKA_1001700	92	92			PY03372	267	267	267
PBANKA_1001800	3398				PY03776	507	507
PBANKA_1002000	613	613	613		PY03777	748
PBANKA_1002100	352	352			PY03778	153
PBANKA_1002200	472	472			PY03779	253	253	253
PBANKA_1002300	3974	3974			PY05389	389
PBANKA_1002400	823				PY05391	230
PBANKA_1002500	568	568			PY02823	519
PBANKA_1002600	398	398			PY02384	178
PBANKA_1002700	563				PY02385	213	213
PBANKA_1002800	1381	1381			PY02386	446	446
PBANKA_1003000	2359		2359		PY03714	531
PBANKA_1003100	2949	2949			PY03715	420	420	420
PBANKA_1003200	199				PY03716	988
PBANKA_1003400	2262	2262			PY02376	1350	1350	1350
PBANKA_1003500	104				PY02378	252	252
PBANKA_1003600	720	720			PY02381	388	388
PBANKA_1003700	517				PY01432	1264	1264
PBANKA_1003800	494	494	494		PY01939	243	243
PBANKA_1003900	177		177		PY00904	504	504
PBANKA_1004000	263	263	263		PY00905	180
PBANKA_1004100	743	743			PY00907	1347	1347
PBANKA_1004200	135				PY06972	119	119	119
PBANKA_1004400	285				PY03596	315
PBANKA_1004500	2404	2404			PY02439	313
PBANKA_1004600	310				PY02440	419	419
PBANKA_1004700	304				PY02441	357
PBANKA_1004800	189	189			PY02442	3189
PBANKA_1004900	370				PY02443	370	370
PBANKA_1005000	109				PY02445	424
PBANKA_1005100	380				PY02446	786
PBANKA_1005200	971	971			PY02447	742	742
PBANKA_1005300	1535	1535			PY02448	714
PBANKA_1005400	1605	1605			PY01349	1030	1030
PBANKA_1005500	624	624			PY01347	92	92
PBANKA_1005600	171	171			PY01345	2808
PBANKA_1005700	1073	1073			PY01343	496	496	496
PBANKA_1005800	475	475			PY01341	310	310
PBANKA_1005900	266				PY01340	480	480
PBANKA_1006000	525				PY01338	3644	3644
PBANKA_1006100	479	479	479		PY01068	823
PBANKA_1006200	999	999			PY01067	490	490
PBANKA_1006300	810	810			PY01066	416
PBANKA_1006400	324				PY03896	561
PBANKA_1006500	684	684			PY03895	1396	1396
PBANKA_1006600	2168	2168			PY04387	3009		3009
PBANKA_1006700	516				PY01669	2958	2958
PBANKA_1006800	471				PY01668	199
PBANKA_1006900	896	896			PY00349	1599	1599
PBANKA_1007000	622				PY06651	104
PBANKA_1007100	416	416			PY07283	708	708
PBANKA_1007200	1170	1170			PY05103	505
PBANKA_1007300	194				PY05102	494	494	494
PBANKA_1007400	524	524			PY05101	177		177
PBANKA_1007500	417				PY05100	179	179	179
PBANKA_1007600	655				PY05099	759	759
PBANKA_1007800	326	326			PY06037	135
PBANKA_1007900	211	211			PY03014	285
PBANKA_1008000	312	312	312		PY03013	2232	2232
PBANKA_1008100	788				PY05694	313
PBANKA_1008200	856	856			PY05693	304
PBANKA_1008300	411				PY05692	219	219
PBANKA_1008400	1002	1002			PY05691	383
PBANKA_1008500	919	919			PY05630	106
PBANKA_1008600	1751				PY07641	291
PBANKA_1008700	1655				PY03396	966	966
PBANKA_1008800	586	586			PY03395	1574	1574
PBANKA_1008900	314				PY04933	1361	1361
PBANKA_1009000	507				PY02232	625	625
PBANKA_1009100	818				PY02233	171	171
PBANKA_1009200	1613		1613		PY02234	1107	1107
PBANKA_1009300	234	234			PY02235	476	476
PBANKA_1009500	2962	2962	2962		PY02236	227
PBANKA_1009600	377				PY02237	523
PBANKA_1009700	348				PY02238	480	480	480
PBANKA_1009800	433				PY00455	999	999
PBANKA_1009900	338				PY00454	727	727
PBANKA_1010000	252	252	252		PY00452	321
PBANKA_1010100	162	162			PY00451	730	730
PBANKA_1010200	571	571	571		PY00450	867	867
PBANKA_1010300	7263	7263			PY04097	527
PBANKA_1010400	277	277			PY04096	471
PBANKA_1010500	559	559	559		PY04095	735	735
PBANKA_1010600	149	149			PY04093	622
PBANKA_1010700	398				PY04092	416	416
PBANKA_1010800	257	257	257		PY04090	1168	1168
PBANKA_1010900	1950	1950			PY04089	172
PBANKA_1011200	1787	1787			PY04088	525	525
PBANKA_1011300	99	99			PY04087	284
PBANKA_1011400	1472	1472			PY04086	630
PBANKA_1011600	454	454			PY02309	326	326
PBANKA_1011800	984	984			PY02308	211	211
PBANKA_1011900	55	55			PY02307	306	306	306
PBANKA_1012000	264				PY02306	779
PBANKA_1012100	642	642			PY02304	782	782
PBANKA_1012200	224	224			PY02303	412
PBANKA_1012400	470	470			PY02302	983	983
PBANKA_1012600	1539	1539			PY02301	870	870
PBANKA_1012700	1481				PY00620	1783
PBANKA_1012800	289	289	289		PY00619	1547
PBANKA_1012900	394				PY00618	586	586
PBANKA_1013100	156	156	156		PY00617	120
PBANKA_1013200	458	458	458		PY00616	440
PBANKA_1013300	599	599			PY00614	369
PBANKA_1013400	817	817			PY00615	404
PBANKA_1013500	808	808			PY05582	1611		1611
PBANKA_1013600	312				PY05583	235	235
PBANKA_1013700	254				PY03719	2957	2957	2957
PBANKA_1013800	172	172			PY03718	105
PBANKA_1013900	239	239			PY02554	233
PBANKA_1014000	510	510	510		PY02555	433
PBANKA_1014200	406				PY02556	316
PBANKA_1014300	674				PY02557	252	252	252
PBANKA_1014400	2092	2092			PY02558	162	162
PBANKA_1014500	607	607			PY02559	571	571	571
PBANKA_1014600	317	317			PY00634	5309
PBANKA_1014700	303	303			PY03139	279	279
PBANKA_1014800	1308				PY03138	559	559	559
PBANKA_1014900	1256	1256	1256		PY06908	149	149
PBANKA_1015000	347				PY06909	236
PBANKA_1015200	658				PY06911	231	231	231
PBANKA_1015300	2306	2306			PY07525	1317	1317
PBANKA_1015500	781				PY07452	273
PBANKA_1015600	550				PY06001	87	87
PBANKA_1015700	205				PY03394	1489	1489
PBANKA_1015800	1025				PY05679	454	454
PBANKA_1015900	332	332			PY05262	850	850
PBANKA_1016000	265				PY05263	55	55
PBANKA_1016200	1944	1944			PY05014	221
PBANKA_1016400	696	696			PY05015	644	644
PBANKA_1016500	593				PY05016	251	251
PBANKA_1016700	279	279	279		PY04902	502	502
PBANKA_1016800	246				PY04054	1120	1120
PBANKA_1017000	478	478			PY04056	670
PBANKA_1017100	811		811		PY04058	158	158	158
PBANKA_1017200	526				PY04059	395
PBANKA_1017300	1463	1463			PY02173	141	141	141
PBANKA_1017400	134				PY02175	458	458	458
PBANKA_1017500	1051	1051			PY02176	570	570
PBANKA_1017600	1098	1098			PY06181	871	871
PBANKA_1017700	88	88			PY06180	794	794
PBANKA_1017800	1825				PY01259	184
PBANKA_1017900	1120	1120			PY01260	254
PBANKA_1018000	1387	1387			PY01261	172	172
PBANKA_1018200	148				PY01263	243	243
PBANKA_1018300	592				PY01264	1203	1203	1203
PBANKA_1018400	393	393	393		PY01265	380
PBANKA_1018500	174	174	174		PY01266	651
PBANKA_1018600	161	161	161		PY01267	2156	2156
PBANKA_1018700	364	364			PY01268	590	590
PBANKA_1018800	743				PY01269	339	339
PBANKA_1019100	993				PY01270	302	302
PBANKA_1019200	296				PY01271	1329
PBANKA_1019300	414	414			PY01272	1286	1286	1286
PBANKA_1019400	284	284	284		PY01273	347
PBANKA_1019500	293	293	293		PY06443	510
PBANKA_1019600	1360	1360	1360		PY06442	777	777
PBANKA_1019700	1176	1176			PY00689	735
PBANKA_1019800	284	284			PY00688	606
PBANKA_1019900	1225				PY00687	217
PBANKA_1020000	1340				PY00686	995
PBANKA_1020100	954	954			PY00685	382	382
PBANKA_1020200	425				PY04472	193
PBANKA_1020400	504	504			PY04471	2075	2075
PBANKA_1020500	542	542			PY05760	361	361
PBANKA_1020600	485	485			PY06720	540
PBANKA_1020700	973	973			PY06840	279	279	279
PBANKA_1020800	472				PY07159	218
PBANKA_1020900	506				PY07158	480	480
PBANKA_1021000	1363	1363			PY07191	593		593
PBANKA_1021100	321				PY02120	416
PBANKA_1021200	312				PY05795	604	604
PBANKA_1021300	357				PY07136	153
PBANKA_1021400	93				PY07137	1006	1006
PBANKA_1021500	165				PY03329	456
PBANKA_1021600	458				PY01064	88	88
PBANKA_1021800	100	100			PY01065	1883
PBANKA_1021900	287	287			PY00206	1146	1146
PBANKA_1022100	918	918			PY00207	1837	1837
PBANKA_1022200	174	174			PY00208	148
PBANKA_1022300	414	414			PY00209	592
PBANKA_1022400	258				PY05140	383	383	383
PBANKA_1022500	818	818	818		PY05141	174	174	174
[truncated: 2,177 more rows]

## Sheet: Pf3D7Pv syntenic ortho pairs
Pf3D7	PvSal1		Uniqueidentifier(concatenatedColumnsAandB)	Length Pf3D7	Length PvSal1
mal_mito_1	PlvioMp1		mal_mito_1PlvioMp1	250	263
mal_mito_2	PlvioMp2		mal_mito_2PlvioMp2	478	477
mal_mito_3	PlvioMp3		mal_mito_3PlvioMp3	376	382
PF3D7_0102800	PVX_081615		PF3D7_0102800PVX_081615	607	520
PF3D7_0102900	PVX_081610		PF3D7_0102900PVX_081610	626	631
PF3D7_0103000	PVX_081605		PF3D7_0103000PVX_081605	259	265
PF3D7_0103100	PVX_081600		PF3D7_0103100PVX_081600	1634	1400
PF3D7_0103200	PVX_081595		PF3D7_0103200PVX_081595	434	444
PF3D7_0103300	PVX_081590		PF3D7_0103300PVX_081590	918	719
PF3D7_0103400	PVX_081585		PF3D7_0103400PVX_081585	1620	1491
PF3D7_0103500	PVX_081580		PF3D7_0103500PVX_081580	1823	1684
PF3D7_0103600	PVX_081575		PF3D7_0103600PVX_081575	1534	1378
PF3D7_0103700	PVX_081572		PF3D7_0103700PVX_081572	535	575
PF3D7_0103800	PVX_081570		PF3D7_0103800PVX_081570	380	379
PF3D7_0103900	PVX_081565		PF3D7_0103900PVX_081565	575	502
PF3D7_0104000	PVX_081560		PF3D7_0104000PVX_081560	163	159
PF3D7_0104100	PVX_081555		PF3D7_0104100PVX_081555	791	789
PF3D7_0104200	PVX_081550		PF3D7_0104200PVX_081550	466	495
PF3D7_0104300	PVX_081540		PF3D7_0104300PVX_081540	3499	3699
PF3D7_0104400	PVX_081535		PF3D7_0104400PVX_081535	535	426
PF3D7_0104500	PVX_081530		PF3D7_0104500PVX_081530	277	282
PF3D7_0104600	PVX_081525		PF3D7_0104600PVX_081525	1339	1149
PF3D7_0104700	PVX_081520		PF3D7_0104700PVX_081520	711	638
PF3D7_0104800	PVX_081515		PF3D7_0104800PVX_081515	577	571
PF3D7_0105100	PVX_081510		PF3D7_0105100PVX_081510	143	146
PF3D7_0105200	PVX_081505		PF3D7_0105200PVX_081505	568	588
PF3D7_0105300	PVX_081498		PF3D7_0105300PVX_081498	162	140
PF3D7_0105300	PVX_081502		PF3D7_0105300PVX_081502	162	162
PF3D7_0105500	PVX_081495		PF3D7_0105500PVX_081495	344	364
PF3D7_0105600	PVX_081490		PF3D7_0105600PVX_081490	1224	1268
PF3D7_0105800	PVX_081480		PF3D7_0105800PVX_081480	832	843
PF3D7_0105900	PVX_081475		PF3D7_0105900PVX_081475	448	481
PF3D7_0106000	PVX_081470		PF3D7_0106000PVX_081470	922	684
PF3D7_0106100	PVX_081465		PF3D7_0106100PVX_081465	383	383
PF3D7_0106200	PVX_081460		PF3D7_0106200PVX_081460	215	215
PF3D7_0106300	PVX_081455		PF3D7_0106300PVX_081455	1228	1196
PF3D7_0106400	PVX_081450		PF3D7_0106400PVX_081450	156	163
PF3D7_0106600	PVX_081440		PF3D7_0106600PVX_081440	299	292
PF3D7_0106700	PVX_081435		PF3D7_0106700PVX_081435	1434	1208
PF3D7_0106800	PVX_081430		PF3D7_0106800PVX_081430	214	214
PF3D7_0106900	PVX_081425		PF3D7_0106900PVX_081425	734	618
PF3D7_0107000	PVX_081420		PF3D7_0107000PVX_081420	168	168
PF3D7_0107100	PVX_081415		PF3D7_0107100PVX_081415	543	477
PF3D7_0107200	PVX_081410		PF3D7_0107200PVX_081410	337	335
PF3D7_0107400	PVX_081405		PF3D7_0107400PVX_081405	153	178
PF3D7_0107500	PVX_081400		PF3D7_0107500PVX_081400	1470	1478
PF3D7_0107700	PVX_081390		PF3D7_0107700PVX_081390	446	518
PF3D7_0107800	PVX_081385		PF3D7_0107800PVX_081385	1233	1119
PF3D7_0107900	PVX_081380		PF3D7_0107900PVX_081380	275	226
PF3D7_0108000	PVX_081375		PF3D7_0108000PVX_081375	218	218
PF3D7_0108100	PVX_081370		PF3D7_0108100PVX_081370	656	710
PF3D7_0108300	PVX_081365		PF3D7_0108300PVX_081365	2221	2099
PF3D7_0108400.1	PVX_081360		PF3D7_0108400.1PVX_081360	330	332
PF3D7_0108400.2	PVX_081360		PF3D7_0108400.2PVX_081360	174	332
PF3D7_0108500	PVX_081355		PF3D7_0108500PVX_081355	179	217
PF3D7_0108600	PVX_081350		PF3D7_0108600PVX_081350	306	308
PF3D7_0108700	PVX_081345		PF3D7_0108700PVX_081345	1152	1087
PF3D7_0108800	PVX_081340		PF3D7_0108800PVX_081340	360	379
PF3D7_0109000	PVX_081335		PF3D7_0109000PVX_081335	224	266
PF3D7_0109100	PVX_081330		PF3D7_0109100PVX_081330	1029	1087
PF3D7_0109200	PVX_081325		PF3D7_0109200PVX_081325	232	267
PF3D7_0109400	PVX_081315		PF3D7_0109400PVX_081315	166	168
PF3D7_0109500	PVX_081310		PF3D7_0109500PVX_081310	155	159
PF3D7_0109600	PVX_081307		PF3D7_0109600PVX_081307	150	144
PF3D7_0109700	PVX_081305		PF3D7_0109700PVX_081305	183	196
PF3D7_0109800	PVX_081300		PF3D7_0109800PVX_081300	575	569
PF3D7_0109900.1	PVX_081295		PF3D7_0109900.1PVX_081295	761	745
PF3D7_0109900.2	PVX_081295		PF3D7_0109900.2PVX_081295	694	745
PF3D7_0110000	PVX_081290		PF3D7_0110000PVX_081290	234	234
PF3D7_0110100	PVX_081285		PF3D7_0110100PVX_081285	934	776
PF3D7_0110200	PVX_081280		PF3D7_0110200PVX_081280	143	138
PF3D7_0110400	PVX_081277		PF3D7_0110400PVX_081277	249	252
PF3D7_0110500	PVX_081275		PF3D7_0110500PVX_081275	2285	1548
PF3D7_0110600	PVX_081270		PF3D7_0110600PVX_081270	1710	1508
PF3D7_0110700	PVX_081265		PF3D7_0110700PVX_081265	446	447
PF3D7_0110800	PVX_081260		PF3D7_0110800PVX_081260	367	366
PF3D7_0110900	PVX_081255		PF3D7_0110900PVX_081255	186	193
PF3D7_0111000	PVX_081250		PF3D7_0111000PVX_081250	1664	1488
PF3D7_0111200	PVX_081245		PF3D7_0111200PVX_081245	97	114
PF3D7_0111300	PVX_081240		PF3D7_0111300PVX_081240	1167	1095
PF3D7_0111400	PVX_081235		PF3D7_0111400PVX_081235	718	739
PF3D7_0111500	PVX_081230		PF3D7_0111500PVX_081230	371	373
PF3D7_0111600	PVX_081225		PF3D7_0111600PVX_081225	248	266
PF3D7_0111700	PVX_081220		PF3D7_0111700PVX_081220	117	116
PF3D7_0111800	PVX_081215		PF3D7_0111800PVX_081215	620	679
PF3D7_0111900	PVX_081210		PF3D7_0111900PVX_081210	81	81
PF3D7_0112000	PVX_081205		PF3D7_0112000PVX_081205	447	454
PF3D7_0112100	PVX_081200		PF3D7_0112100PVX_081200	163	162
PF3D7_0202500	PVX_003565		PF3D7_0202500PVX_003565	106	110
PF3D7_0202600.1	PVX_003570		PF3D7_0202600.1PVX_003570	1341	1193
PF3D7_0202600.2	PVX_003570		PF3D7_0202600.2PVX_003570	1340	1193
PF3D7_0202700	PVX_003575		PF3D7_0202700PVX_003575	538	522
PF3D7_0202800	PVX_003578		PF3D7_0202800PVX_003578	120	124
PF3D7_0202900	PVX_003580		PF3D7_0202900PVX_003580	287	287
PF3D7_0203000	PVX_002705		PF3D7_0203000PVX_002705	1979	1535
PF3D7_0203000	PVX_003585		PF3D7_0203000PVX_003585	1979	1860
PF3D7_0203100	PVX_003590		PF3D7_0203100PVX_003590	2485	2125
PF3D7_0203200	PVX_003595		PF3D7_0203200PVX_003595	507	461
PF3D7_0203300	PVX_003600		PF3D7_0203300PVX_003600	242	229
PF3D7_0203400	PVX_003605		PF3D7_0203400PVX_003605	91	91
PF3D7_0203600	PVX_003610		PF3D7_0203600PVX_003610	635	513
PF3D7_0203700	PVX_003615		PF3D7_0203700PVX_003615	439	376
PF3D7_0203800	PVX_003620		PF3D7_0203800PVX_003620	542	553
PF3D7_0203900	PVX_003625		PF3D7_0203900PVX_003625	577	442
PF3D7_0204000	PVX_003630		PF3D7_0204000PVX_003630	797	784
PF3D7_0204100	PVX_003635		PF3D7_0204100PVX_003635	2295	2506
PF3D7_0204200	PVX_003640		PF3D7_0204200PVX_003640	276	277
PF3D7_0204300	PVX_003645		PF3D7_0204300PVX_003645	696	630
PF3D7_0204400	PVX_003650		PF3D7_0204400PVX_003650	107	107
PF3D7_0204500	PVX_003655		PF3D7_0204500PVX_003655	405	409
PF3D7_0204600	PVX_003660		PF3D7_0204600PVX_003660	1188	975
PF3D7_0204700	PVX_003665		PF3D7_0204700PVX_003665	504	502
PF3D7_0204800	PVX_003670		PF3D7_0204800PVX_003670	416	428
PF3D7_0204900	PVX_003675		PF3D7_0204900PVX_003675	354	393
PF3D7_0205100	PVX_003685		PF3D7_0205100PVX_003685	705	555
PF3D7_0205200	PVX_003690		PF3D7_0205200PVX_003690	196	191
PF3D7_0205300	PVX_003695		PF3D7_0205300PVX_003695	616	677
PF3D7_0205400	PVX_003700		PF3D7_0205400PVX_003700	457	452
PF3D7_0205500	PVX_003705		PF3D7_0205500PVX_003705	132	132
PF3D7_0205600	PVX_003715		PF3D7_0205600PVX_003715	635	662
PF3D7_0205700.1	PVX_003720		PF3D7_0205700.1PVX_003720	205	205
PF3D7_0205700.2	PVX_003720		PF3D7_0205700.2PVX_003720	222	205
PF3D7_0205800	PVX_003725		PF3D7_0205800PVX_003725	120	119
PF3D7_0205900	PVX_003730		PF3D7_0205900PVX_003730	966	1039
PF3D7_0206000	PVX_003735		PF3D7_0206000PVX_003735	1516	1473
PF3D7_0206100	PVX_003740		PF3D7_0206100PVX_003740	249	247
PF3D7_0206200	PVX_003745		PF3D7_0206200PVX_003745	565	537
PF3D7_0206300	PVX_003750		PF3D7_0206300PVX_003750	565	2125
PF3D7_0206500	PVX_003755		PF3D7_0206500PVX_003755	1436	1085
PF3D7_0206600	PVX_003760		PF3D7_0206600PVX_003760	106	106
PF3D7_0206700	PVX_003765		PF3D7_0206700PVX_003765	471	464
PF3D7_0206900.1	PVX_003770		PF3D7_0206900.1PVX_003770	272	387
PF3D7_0206900.2	PVX_003770		PF3D7_0206900.2PVX_003770	261	387
PF3D7_0207000	PVX_003775		PF3D7_0207000PVX_003775	272	250
PF3D7_0207100	PVX_003780		PF3D7_0207100PVX_003780	1745	1659
PF3D7_0207200	PVX_003785		PF3D7_0207200PVX_003785	160	185
PF3D7_0207300	PVX_003790		PF3D7_0207300PVX_003790	679	706
PF3D7_0207400	PVX_003795		PF3D7_0207400PVX_003795	946	1045
PF3D7_0207400	PVX_003800		PF3D7_0207400PVX_003800	946	1014
PF3D7_0207400	PVX_003805		PF3D7_0207400PVX_003805	946	1136
PF3D7_0207400	PVX_003810		PF3D7_0207400PVX_003810	946	974
PF3D7_0207400	PVX_003820		PF3D7_0207400PVX_003820	946	1089
PF3D7_0207400	PVX_003825		PF3D7_0207400PVX_003825	946	1007
PF3D7_0207400	PVX_003830		PF3D7_0207400PVX_003830	946	1087
PF3D7_0207400	PVX_003835		PF3D7_0207400PVX_003835	946	1090
PF3D7_0207400	PVX_003840		PF3D7_0207400PVX_003840	946	1054
PF3D7_0207400	PVX_003845		PF3D7_0207400PVX_003845	946	1203
PF3D7_0207400	PVX_003850		PF3D7_0207400PVX_003850	946	1014
PF3D7_0207500	PVX_003795		PF3D7_0207500PVX_003795	1031	1045
PF3D7_0207500	PVX_003800		PF3D7_0207500PVX_003800	1031	1014
PF3D7_0207500	PVX_003805		PF3D7_0207500PVX_003805	1031	1136
PF3D7_0207500	PVX_003810		PF3D7_0207500PVX_003810	1031	974
PF3D7_0207500	PVX_003820		PF3D7_0207500PVX_003820	1031	1089
PF3D7_0207500	PVX_003825		PF3D7_0207500PVX_003825	1031	1007
PF3D7_0207500	PVX_003830		PF3D7_0207500PVX_003830	1031	1087
PF3D7_0207500	PVX_003835		PF3D7_0207500PVX_003835	1031	1090
PF3D7_0207500	PVX_003840		PF3D7_0207500PVX_003840	1031	1054
PF3D7_0207500	PVX_003845		PF3D7_0207500PVX_003845	1031	1203
PF3D7_0207500	PVX_003850		PF3D7_0207500PVX_003850	1031	1014
PF3D7_0207600	PVX_003795		PF3D7_0207600PVX_003795	997	1045
PF3D7_0207600	PVX_003800		PF3D7_0207600PVX_003800	997	1014
PF3D7_0207600	PVX_003805		PF3D7_0207600PVX_003805	997	1136
PF3D7_0207600	PVX_003810		PF3D7_0207600PVX_003810	997	974
PF3D7_0207600	PVX_003820		PF3D7_0207600PVX_003820	997	1089
PF3D7_0207600	PVX_003825		PF3D7_0207600PVX_003825	997	1007
PF3D7_0207600	PVX_003830		PF3D7_0207600PVX_003830	997	1087
PF3D7_0207600	PVX_003835		PF3D7_0207600PVX_003835	997	1090
PF3D7_0207600	PVX_003840		PF3D7_0207600PVX_003840	997	1054
PF3D7_0207600	PVX_003845		PF3D7_0207600PVX_003845	997	1203
PF3D7_0207600	PVX_003850		PF3D7_0207600PVX_003850	997	1014
PF3D7_0207700	PVX_003795		PF3D7_0207700PVX_003795	962	1045
PF3D7_0207700	PVX_003800		PF3D7_0207700PVX_003800	962	1014
PF3D7_0207700	PVX_003805		PF3D7_0207700PVX_003805	962	1136
PF3D7_0207700	PVX_003810		PF3D7_0207700PVX_003810	962	974
PF3D7_0207700	PVX_003820		PF3D7_0207700PVX_003820	962	1089
PF3D7_0207700	PVX_003825		PF3D7_0207700PVX_003825	962	1007
PF3D7_0207700	PVX_003830		PF3D7_0207700PVX_003830	962	1087
PF3D7_0207700	PVX_003835		PF3D7_0207700PVX_003835	962	1090
PF3D7_0207700	PVX_003840		PF3D7_0207700PVX_003840	962	1054
PF3D7_0207700	PVX_003845		PF3D7_0207700PVX_003845	962	1203
PF3D7_0207700	PVX_003850		PF3D7_0207700PVX_003850	962	1014
PF3D7_0207800	PVX_003795		PF3D7_0207800PVX_003795	930	1045
PF3D7_0207800	PVX_003800		PF3D7_0207800PVX_003800	930	1014
PF3D7_0207800	PVX_003805		PF3D7_0207800PVX_003805	930	1136
PF3D7_0207800	PVX_003810		PF3D7_0207800PVX_003810	930	974
PF3D7_0207800	PVX_003820		PF3D7_0207800PVX_003820	930	1089
PF3D7_0207800	PVX_003825		PF3D7_0207800PVX_003825	930	1007
PF3D7_0207800	PVX_003830		PF3D7_0207800PVX_003830	930	1087
PF3D7_0207800	PVX_003835		PF3D7_0207800PVX_003835	930	1090
PF3D7_0207800	PVX_003840		PF3D7_0207800PVX_003840	930	1054
PF3D7_0207800	PVX_003845		PF3D7_0207800PVX_003845	930	1203
PF3D7_0207800	PVX_003850		PF3D7_0207800PVX_003850	930	1014
PF3D7_0207900	PVX_003795		PF3D7_0207900PVX_003795	1105	1045
PF3D7_0207900	PVX_003800		PF3D7_0207900PVX_003800	1105	1014
PF3D7_0207900	PVX_003805		PF3D7_0207900PVX_003805	1105	1136
PF3D7_0207900	PVX_003810		PF3D7_0207900PVX_003810	1105	974
PF3D7_0207900	PVX_003820		PF3D7_0207900PVX_003820	1105	1089
PF3D7_0207900	PVX_003825		PF3D7_0207900PVX_003825	1105	1007
PF3D7_0207900	PVX_003830		PF3D7_0207900PVX_003830	1105	1087
PF3D7_0207900	PVX_003835		PF3D7_0207900PVX_003835	1105	1090
PF3D7_0207900	PVX_003840		PF3D7_0207900PVX_003840	1105	1054
PF3D7_0207900	PVX_003845		PF3D7_0207900PVX_003845	1105	1203
PF3D7_0207900	PVX_003850		PF3D7_0207900PVX_003850	1105	1014
PF3D7_0208000	PVX_003795		PF3D7_0208000PVX_003795	994	1045
PF3D7_0208000	PVX_003800		PF3D7_0208000PVX_003800	994	1014
PF3D7_0208000	PVX_003805		PF3D7_0208000PVX_003805	994	1136
PF3D7_0208000	PVX_003810		PF3D7_0208000PVX_003810	994	974
PF3D7_0208000	PVX_003820		PF3D7_0208000PVX_003820	994	1089
PF3D7_0208000	PVX_003825		PF3D7_0208000PVX_003825	994	1007
PF3D7_0208000	PVX_003830		PF3D7_0208000PVX_003830	994	1087
PF3D7_0208000	PVX_003835		PF3D7_0208000PVX_003835	994	1090
PF3D7_0208000	PVX_003840		PF3D7_0208000PVX_003840	994	1054
PF3D7_0208000	PVX_003845		PF3D7_0208000PVX_003845	994	1203
PF3D7_0208000	PVX_003850		PF3D7_0208000PVX_003850	994	1014
PF3D7_0208100.1	PVX_003855		PF3D7_0208100.1PVX_003855	1789	1542
PF3D7_0208100.2	PVX_003855		PF3D7_0208100.2PVX_003855	1789	1542
PF3D7_0208200	PVX_003860		PF3D7_0208200PVX_003860	300	301
PF3D7_0208300	PVX_003865		PF3D7_0208300PVX_003865	1802	1511
PF3D7_0208400	PVX_003870		PF3D7_0208400PVX_003870	2010	1913
PF3D7_0208500	PVX_003880		PF3D7_0208500PVX_003880	137	138
PF3D7_0208600	PVX_003885		PF3D7_0208600PVX_003885	498	422
PF3D7_0208700.1	PVX_003890		PF3D7_0208700.1PVX_003890	206	222
PF3D7_0208700.2	PVX_003890		PF3D7_0208700.2PVX_003890	222	222
PF3D7_0208800	PVX_003895		PF3D7_0208800PVX_003895	235	216
PF3D7_0208900	PVX_003900		PF3D7_0208900PVX_003900	2508	2215
PF3D7_0209000	PVX_003905		PF3D7_0209000PVX_003905	3135	2748
PF3D7_0209100	PVX_003910		PF3D7_0209100PVX_003910	679	731
PF3D7_0209200	PVX_003915		PF3D7_0209200PVX_003915	275	268
PF3D7_0209300	PVX_003920		PF3D7_0209300PVX_003920	240	287
PF3D7_0209400	PVX_003925		PF3D7_0209400PVX_003925	450	455
PF3D7_0209500	PVX_003930		PF3D7_0209500PVX_003930	504	492
PF3D7_0209600	PVX_003935		PF3D7_0209600PVX_003935	1132	1025
PF3D7_0209700	PVX_003940		PF3D7_0209700PVX_003940	568	559
PF3D7_0209800	PVX_003945		PF3D7_0209800PVX_003945	457	473
PF3D7_0210000	PVX_003950		PF3D7_0210000PVX_003950	81	82
PF3D7_0210100.1	PVX_003955		PF3D7_0210100.1PVX_003955	96	96
PF3D7_0210200	PVX_003960		PF3D7_0210200PVX_003960	2588	2243
PF3D7_0210300	PVX_003965		PF3D7_0210300PVX_003965	457	458
PF3D7_0210400	PVX_003970		PF3D7_0210400PVX_003970	119	119
PF3D7_0210500	PVX_003975		PF3D7_0210500PVX_003975	1346	1172
PF3D7_0210600	PVX_003980		PF3D7_0210600PVX_003980	446	446
PF3D7_0210700	PVX_003985		PF3D7_0210700PVX_003985	314	314
PF3D7_0210800	PVX_003990		PF3D7_0210800PVX_003990	415	403
PF3D7_0210900	PVX_003995		PF3D7_0210900PVX_003995	284	306
PF3D7_0211100	PVX_002975		PF3D7_0211100PVX_002975	1121	1101
PF3D7_0211200	PVX_002970		PF3D7_0211200PVX_002970	235	245
PF3D7_0211300	PVX_002965		PF3D7_0211300PVX_002965	292	292
PF3D7_0211400	PVX_002960		PF3D7_0211400PVX_002960	371	377
PF3D7_0211500	PVX_002955		PF3D7_0211500PVX_002955	1245	1253
PF3D7_0211600	PVX_002950		PF3D7_0211600PVX_002950	209	206
PF3D7_0211700	PVX_002945		PF3D7_0211700PVX_002945	1233	1029
PF3D7_0211800	PVX_002940		PF3D7_0211800PVX_002940	610	584
PF3D7_0211900	PVX_002935		PF3D7_0211900PVX_002935	450	410
PF3D7_0212000	PVX_002930		PF3D7_0212000PVX_002930	311	307
PF3D7_0212200	PVX_002920		PF3D7_0212200PVX_002920	255	268
PF3D7_0212300	PVX_002915		PF3D7_0212300PVX_002915	427	428
PF3D7_0212400	PVX_002910		PF3D7_0212400PVX_002910	4091	3521
PF3D7_0212500	PVX_002905		PF3D7_0212500PVX_002905	3990	3763
PF3D7_0212600	PVX_002900		PF3D7_0212600PVX_002900	250	274
PF3D7_0212700	PVX_002895		PF3D7_0212700PVX_002895	447	367
PF3D7_0212800	PVX_002890		PF3D7_0212800PVX_002890	1224	865
PF3D7_0212900	PVX_002885		PF3D7_0212900PVX_002885	365	415
PF3D7_0213000	PVX_002880		PF3D7_0213000PVX_002880	166	166
PF3D7_0213100	PVX_002875		PF3D7_0213100PVX_002875	328	328
PF3D7_0213200	PVX_002870		PF3D7_0213200PVX_002870	126	127
PF3D7_0213300	PVX_002867		PF3D7_0213300PVX_002867	78	78
PF3D7_0213400	PVX_002865		PF3D7_0213400PVX_002865	343	344
PF3D7_0213500	PVX_002860		PF3D7_0213500PVX_002860	460	477
PF3D7_0213600	PVX_002855		PF3D7_0213600PVX_002855	2418	2094
PF3D7_0213700	PVX_002850		PF3D7_0213700PVX_002850	154	154
PF3D7_0213800	PVX_002845		PF3D7_0213800PVX_002845	669	730
PF3D7_0213900	PVX_002840		PF3D7_0213900PVX_002840	1166	1032
PF3D7_0214000	PVX_002835		PF3D7_0214000PVX_002835	542	544
PF3D7_0214100	PVX_002830		PF3D7_0214100PVX_002830	1471	1438
PF3D7_0214200	PVX_002825		PF3D7_0214200PVX_002825	212	212
PF3D7_0214400	PVX_002815		PF3D7_0214400PVX_002815	619	624
PF3D7_0214500	PVX_002810		PF3D7_0214500PVX_002810	306	302
PF3D7_0214600	PVX_002805		PF3D7_0214600PVX_002805	1714	1615
PF3D7_0214700	PVX_002800		PF3D7_0214700PVX_002800	301	314
PF3D7_0214800	PVX_002795		PF3D7_0214800PVX_002795	1371	1356
PF3D7_0214900	PVX_002790		PF3D7_0214900PVX_002790	950	994
PF3D7_0215100	PVX_002780		PF3D7_0215100PVX_002780	298	305
PF3D7_0215200	PVX_002775		PF3D7_0215200PVX_002775	244	233
PF3D7_0215300	PVX_002785		PF3D7_0215300PVX_002785	888	732
PF3D7_0215400	PVX_002770		PF3D7_0215400PVX_002770	972	806
PF3D7_0215500	PVX_002765		PF3D7_0215500PVX_002765	764	651
PF3D7_0215600	PVX_002760		PF3D7_0215600PVX_002760	403	364
PF3D7_0215700	PVX_002755		PF3D7_0215700PVX_002755	1340	1339
PF3D7_0215800	PVX_002750		PF3D7_0215800PVX_002750	899	828
PF3D7_0215900	PVX_002745		PF3D7_0215900PVX_002745	260	272
PF3D7_0216000	PVX_002740		PF3D7_0216000PVX_002740	1997	1618
PF3D7_0216100	PVX_002735		PF3D7_0216100PVX_002735	1182	1053
PF3D7_0216200	PVX_002730		PF3D7_0216200PVX_002730	227	206
PF3D7_0216300	PVX_002725		PF3D7_0216300PVX_002725	1381	1112
PF3D7_0216400	PVX_002720		PF3D7_0216400PVX_002720	722	715
PF3D7_0216500	PVX_002715		PF3D7_0216500PVX_002715	1643	1498
PF3D7_0216600	PVX_002710		PF3D7_0216600PVX_002710	686	661
PF3D7_0216700.1	PVX_002705		PF3D7_0216700.1PVX_002705	1383	1535
PF3D7_0216700.1	PVX_003585		PF3D7_0216700.1PVX_003585	1383	1860
PF3D7_0216700.2	PVX_002705		PF3D7_0216700.2PVX_002705	1377	1535
PF3D7_0216700.2	PVX_003585		PF3D7_0216700.2PVX_003585	1377	1860
PF3D7_0216800	PVX_002700		PF3D7_0216800PVX_002700	1122	862
PF3D7_0216900	PVX_002695		PF3D7_0216900PVX_002695	549	506
PF3D7_0217000	PVX_002690		PF3D7_0217000PVX_002690	976	952
PF3D7_0217100	PVX_002685		PF3D7_0217100PVX_002685	551	564
PF3D7_0217200	PVX_002680		PF3D7_0217200PVX_002680	1817	1331
PF3D7_0217300	PVX_002675		PF3D7_0217300PVX_002675	141	141
PF3D7_0217400	PVX_002670		PF3D7_0217400PVX_002670	148	145
PF3D7_0217500	PVX_002665		PF3D7_0217500PVX_002665	524	526
PF3D7_0217600	PVX_002660		PF3D7_0217600PVX_002660	1710	1506
PF3D7_0217700	PVX_002655		PF3D7_0217700PVX_002655	234	282
PF3D7_0217800	PVX_002650		PF3D7_0217800PVX_002650	107	107
PF3D7_0217900	PVX_002645		PF3D7_0217900PVX_002645	519	562
PF3D7_0218000	PVX_002640		PF3D7_0218000PVX_002640	330	330
PF3D7_0218100	PVX_002635		PF3D7_0218100PVX_002635	355	379
PF3D7_0218200	PVX_002630		PF3D7_0218200PVX_002630	807	1129
PF3D7_0218300	PVX_002625		PF3D7_0218300PVX_002625	354	361
PF3D7_0218400	PVX_002620		PF3D7_0218400PVX_002620	562	539
PF3D7_0218500	PVX_002615		PF3D7_0218500PVX_002615	101	101
PF3D7_0218600	PVX_002610		PF3D7_0218600PVX_002610	2380	2015
PF3D7_0218700	PVX_002605		PF3D7_0218700PVX_002605	482	523
PF3D7_0219100	PVX_002600		PF3D7_0219100PVX_002600	426	478
PF3D7_0219200	PVX_002590		PF3D7_0219200PVX_002590	58	58
PF3D7_0219300	PVX_002595		PF3D7_0219300PVX_002595	139	142
PF3D7_0219400.1	PVX_002585		PF3D7_0219400.1PVX_002585	101	102
PF3D7_0219400.2	PVX_002585		PF3D7_0219400.2PVX_002585	67	102
PF3D7_0219500	PVX_002580		PF3D7_0219500PVX_002580	338	376
PF3D7_0219600	PVX_002575		PF3D7_0219600PVX_002575	904	945
PF3D7_0219700	PVX_002565		PF3D7_0219700PVX_002565	295	296
PF3D7_0301900	PVX_119240		PF3D7_0301900PVX_119240	398	374
PF3D7_0302000	PVX_119245		PF3D7_0302000PVX_119245	600	595
PF3D7_0302100	PVX_119250		PF3D7_0302100PVX_119250	1338	1391
PF3D7_0302600	PVX_119255		PF3D7_0302600PVX_119255	1365	1364
PF3D7_0302700	PVX_119260		PF3D7_0302700PVX_119260	152	152
PF3D7_0302800	PVX_119265		PF3D7_0302800PVX_119265	419	517
PF3D7_0302900	PVX_119270		PF3D7_0302900PVX_119270	1254	1250
PF3D7_0303000	PVX_119275		PF3D7_0303000PVX_119275	783	785
PF3D7_0303100	PVX_119280		PF3D7_0303100PVX_119280	1441	1165
PF3D7_0303200	PVX_119285		PF3D7_0303200PVX_119285	1162	1156
PF3D7_0303300	PVX_119290		PF3D7_0303300PVX_119290	153	153
PF3D7_0303400	PVX_119295		PF3D7_0303400PVX_119295	616	611
PF3D7_0303500	PVX_119300		PF3D7_0303500PVX_119300	2226	1960
PF3D7_0303600	PVX_119305		PF3D7_0303600PVX_119305	179	179
PF3D7_0303700	PVX_119310		PF3D7_0303700PVX_119310	448	451
PF3D7_0303800	PVX_119315		PF3D7_0303800PVX_119315	593	644
PF3D7_0303900	PVX_119320		PF3D7_0303900PVX_119320	197	195
PF3D7_0304000	PVX_119325		PF3D7_0304000PVX_119325	861	869
PF3D7_0304100	PVX_119330		PF3D7_0304100PVX_119330	525	530
PF3D7_0304200	PVX_119335		PF3D7_0304200PVX_119335	525	529
PF3D7_0304300	PVX_119340		PF3D7_0304300PVX_119340	1429	1245
PF3D7_0304400	PVX_119345		PF3D7_0304400PVX_119345	104	103
PF3D7_0304500	PVX_119350		PF3D7_0304500PVX_119350	171	168
PF3D7_0304600	PVX_119355		PF3D7_0304600PVX_119355	397	377
PF3D7_0304800	PVX_119365		PF3D7_0304800PVX_119365	1446	1092
PF3D7_0304900	PVX_119370		PF3D7_0304900PVX_119370	170	171
PF3D7_0305000	PVX_119375		PF3D7_0305000PVX_119375	390	390
PF3D7_0305100	PVX_119380		PF3D7_0305100PVX_119380	3978	3695
PF3D7_0305200	PVX_119385		PF3D7_0305200PVX_119385	1139	1017
PF3D7_0305300	PVX_119390		PF3D7_0305300PVX_119390	956	837
PF3D7_0305400	PVX_119395		PF3D7_0305400PVX_119395	145	145
PF3D7_0305500	PVX_119400		PF3D7_0305500PVX_119400	3933	3680
PF3D7_0305600	PVX_119405		PF3D7_0305600PVX_119405	617	535
PF3D7_0305700	PVX_119410		PF3D7_0305700PVX_119410	142	139
PF3D7_0305800	PVX_119415		PF3D7_0305800PVX_119415	1114	896
PF3D7_0305900	PVX_119420		PF3D7_0305900PVX_119420	177	177
PF3D7_0306000	PVX_119425		PF3D7_0306000PVX_119425	137	137
PF3D7_0306100	PVX_119430		PF3D7_0306100PVX_119430	628	761
PF3D7_0306200	PVX_119435		PF3D7_0306200PVX_119435	349	373
PF3D7_0306300	PVX_119440		PF3D7_0306300PVX_119440	111	110
PF3D7_0306400	PVX_119445		PF3D7_0306400PVX_119445	653	655
PF3D7_0306500	PVX_119450		PF3D7_0306500PVX_119450	299	305
PF3D7_0306600	PVX_119455		PF3D7_0306600PVX_119455	85	85
PF3D7_0306700	PVX_119460		PF3D7_0306700PVX_119460	116	116
PF3D7_0306800	PVX_119465		PF3D7_0306800PVX_119465	533	532
PF3D7_0306900	PVX_119470		PF3D7_0306900PVX_119470	145	145
PF3D7_0307100	PVX_119475		PF3D7_0307100PVX_119475	141	143
PF3D7_0307200	PVX_119480		PF3D7_0307200PVX_119480	257	256
PF3D7_0307300	PVX_119485		PF3D7_0307300PVX_119485	510	560
PF3D7_0307400	PVX_119490		PF3D7_0307400PVX_119490	370	375
PF3D7_0307500	PVX_119495		PF3D7_0307500PVX_119495	389	321
PF3D7_0307600	PVX_119500		PF3D7_0307600PVX_119500	746	711
PF3D7_0307700	PVX_119505		PF3D7_0307700PVX_119505	1826	1685
PF3D7_0307800	PVX_119510		PF3D7_0307800PVX_119510	699	639
PF3D7_0307900	PVX_119515		PF3D7_0307900PVX_119515	3724	3759
PF3D7_0308000	PVX_119520		PF3D7_0308000PVX_119520	498	514
PF3D7_0308100	PVX_119525		PF3D7_0308100PVX_119525	1711	1638
PF3D7_0308200	PVX_119530		PF3D7_0308200PVX_119530	539	540
PF3D7_0308300	PVX_119535		PF3D7_0308300PVX_119535	337	355
PF3D7_0308500	PVX_119540		PF3D7_0308500PVX_119540	140	140
PF3D7_0308600	PVX_119545		PF3D7_0308600PVX_119545	532	498
PF3D7_0308700	PVX_119550		PF3D7_0308700PVX_119550	492	449
PF3D7_0308800	PVX_119555		PF3D7_0308800PVX_119555	108	109
PF3D7_0308900	PVX_119560		PF3D7_0308900PVX_119560	1386	1360
PF3D7_0309000	PVX_119565		PF3D7_0309000PVX_119565	575	556
PF3D7_0309100	PVX_119570		PF3D7_0309100PVX_119570	178	171
PF3D7_0309200	PVX_119575		PF3D7_0309200PVX_119575	1650	1607
PF3D7_0309300	PVX_119580		PF3D7_0309300PVX_119580	955	761
PF3D7_0309500	PVX_119585		PF3D7_0309500PVX_119585	610	613
PF3D7_0309600	PVX_119587		PF3D7_0309600PVX_119587	112	111
PF3D7_0309700	PVX_119590		PF3D7_0309700PVX_119590	608	473
PF3D7_0309800	PVX_119595		PF3D7_0309800PVX_119595	280	302
PF3D7_0309900	PVX_119600		PF3D7_0309900PVX_119600	1673	1392
PF3D7_0310000	PVX_119605		PF3D7_0310000PVX_119605	197	196
PF3D7_0310100	PVX_119610		PF3D7_0310100PVX_119610	562	602
PF3D7_0310200	PVX_119615		PF3D7_0310200PVX_119615	4550	4067
PF3D7_0310300	PVX_119620		PF3D7_0310300PVX_119620	1165	1384
PF3D7_0310400	PVX_119625		PF3D7_0310400PVX_119625	1294	1126
PF3D7_0310500	PVX_119630		PF3D7_0310500PVX_119630	2269	2111
PF3D7_0310600.1	PVX_119635		PF3D7_0310600.1PVX_119635	235	236
PF3D7_0310600.2	PVX_119635		PF3D7_0310600.2PVX_119635	234	236
PF3D7_0310700	PVX_119640		PF3D7_0310700PVX_119640	145	146
PF3D7_0310800	PVX_119645		PF3D7_0310800PVX_119645	109	109
PF3D7_0310900	PVX_119650		PF3D7_0310900PVX_119650	786	800
PF3D7_0311000	PVX_119655		PF3D7_0311000PVX_119655	205	188
PF3D7_0311100	PVX_119660		PF3D7_0311100PVX_119660	600	571
PF3D7_0311200	PVX_119665		PF3D7_0311200PVX_119665	1367	1298
PF3D7_0311300	PVX_119670		PF3D7_0311300PVX_119670	953	1032
PF3D7_0311500	PVX_119680		PF3D7_0311500PVX_119680	81	81
PF3D7_0311600	PVX_119685		PF3D7_0311600PVX_119685	702	693
PF3D7_0311700	PVX_119690		PF3D7_0311700PVX_119690	432	438
PF3D7_0311800	PVX_119695		PF3D7_0311800PVX_119695	609	574
PF3D7_0311900	PVX_119700		PF3D7_0311900PVX_119700	768	578
PF3D7_0312000	PVX_119705		PF3D7_0312000PVX_119705	136	136
PF3D7_0312100	PVX_119710		PF3D7_0312100PVX_119710	836	733
PF3D7_0312200	PVX_119715		PF3D7_0312200PVX_119715	1236	1123
PF3D7_0312300	PVX_119720		PF3D7_0312300PVX_119720	304	303
PF3D7_0312400	PVX_119725		PF3D7_0312400PVX_119725	440	494
PF3D7_0312500	PVX_119735		PF3D7_0312500PVX_119735	579	535
PF3D7_0312800	PVX_119740		PF3D7_0312800PVX_119740	126	156
PF3D7_0313000	PVX_119745		PF3D7_0313000PVX_119745	346	325
PF3D7_0313100	PVX_119750		PF3D7_0313100PVX_119750	807	785
PF3D7_0313200	PVX_119755		PF3D7_0313200PVX_119755	233	238
PF3D7_0313300	PVX_119760		PF3D7_0313300PVX_119760	187	186
PF3D7_0313400	PVX_119765		PF3D7_0313400PVX_119765	784	607
PF3D7_0313500	PVX_119770		PF3D7_0313500PVX_119770	911	766
PF3D7_0313600	PVX_119775		PF3D7_0313600PVX_119775	594	648
PF3D7_0313700.1	PVX_119780		PF3D7_0313700.1PVX_119780	519	537
PF3D7_0313700.2	PVX_119780		PF3D7_0313700.2PVX_119780	351	537
PF3D7_0313800	PVX_119785		PF3D7_0313800PVX_119785	661	697
PF3D7_0313900	PVX_119790		PF3D7_0313900PVX_119790	1096	938
PF3D7_0314000	PVX_119795		PF3D7_0314000PVX_119795	275	311
PF3D7_0314100.1	PVX_119800		PF3D7_0314100.1PVX_119800	198	215
PF3D7_0314100.2	PVX_119800		PF3D7_0314100.2PVX_119800	70	215
PF3D7_0314200	PVX_119812		PF3D7_0314200PVX_119812	1385	415
PF3D7_0314200	PVX_119813		PF3D7_0314200PVX_119813	1385	1231
PF3D7_0314300	PVX_119812		PF3D7_0314300PVX_119812	452	415
PF3D7_0314300	PVX_119813		PF3D7_0314300PVX_119813	452	1231
PF3D7_0314400	PVX_119815		PF3D7_0314400PVX_119815	308	308
PF3D7_0314500	PVX_119820		PF3D7_0314500PVX_119820	249	293
PF3D7_0314600	PVX_119825		PF3D7_0314600PVX_119825	258	254
PF3D7_0314700	PVX_119830		PF3D7_0314700PVX_119830	1181	1203
PF3D7_0314800	PVX_095495		PF3D7_0314800PVX_095495	1040	963
PF3D7_0314900	PVX_095490		PF3D7_0314900PVX_095490	611	627
PF3D7_0315000	PVX_095485		PF3D7_0315000PVX_095485	189	197
PF3D7_0315100	PVX_095480		PF3D7_0315100PVX_095480	227	227
PF3D7_0315200	PVX_095475		PF3D7_0315200PVX_095475	2114	2106
PF3D7_0315300	PVX_095470		PF3D7_0315300PVX_095470	1767	1758
PF3D7_0315400	PVX_095460		PF3D7_0315400PVX_095460	256	281
PF3D7_0315500	PVX_095455		PF3D7_0315500PVX_095455	232	235
PF3D7_0315700	PVX_095450		PF3D7_0315700PVX_095450	936	1112
PF3D7_0315800	PVX_095445		PF3D7_0315800PVX_095445	365	320
PF3D7_0315900	PVX_095440		PF3D7_0315900PVX_095440	277	283
PF3D7_0316000	PVX_095435		PF3D7_0316000PVX_095435	307	318
PF3D7_0316100	PVX_095430		PF3D7_0316100PVX_095430	298	324
PF3D7_0316200	PVX_095425		PF3D7_0316200PVX_095425	2423	1976
PF3D7_0316300.1	PVX_095420		PF3D7_0316300.1PVX_095420	380	373
PF3D7_0316300.2	PVX_095420		PF3D7_0316300.2PVX_095420	431	373
PF3D7_0316400	PVX_095415		PF3D7_0316400PVX_095415	1008	894
PF3D7_0316500	PVX_095410		PF3D7_0316500PVX_095410	461	454
PF3D7_0316600	PVX_095405		PF3D7_0316600PVX_095405	309	313
PF3D7_0316700	PVX_095400		PF3D7_0316700PVX_095400	221	227
PF3D7_0316800	PVX_095390		PF3D7_0316800PVX_095390	130	130
PF3D7_0316900	PVX_095385		PF3D7_0316900PVX_095385	600	516
PF3D7_0317000	PVX_095380		PF3D7_0317000PVX_095380	252	253
PF3D7_0317100	PVX_095375		PF3D7_0317100PVX_095375	969	876
PF3D7_0317200	PVX_095370		PF3D7_0317200PVX_095370	1553	1391
PF3D7_0317300	PVX_095365		PF3D7_0317300PVX_095365	3394	2961
PF3D7_0317400	PVX_095360		PF3D7_0317400PVX_095360	518	522
PF3D7_0317500	PVX_095355		PF3D7_0317500PVX_095355	1619	1377
PF3D7_0317600	PVX_095350		PF3D7_0317600PVX_095350	161	161
PF3D7_0317700	PVX_095345		PF3D7_0317700PVX_095345	2870	2558
PF3D7_0317800	PVX_095340		PF3D7_0317800PVX_095340	225	239
PF3D7_0317900	PVX_095335		PF3D7_0317900PVX_095335	689	634
PF3D7_0318000	PVX_095330		PF3D7_0318000PVX_095330	202	216
PF3D7_0318100	PVX_095325		PF3D7_0318100PVX_095325	374	358
PF3D7_0318200	PVX_095320		PF3D7_0318200PVX_095320	2457	2379
PF3D7_0318300	PVX_095315		PF3D7_0318300PVX_095315	1119	1000
PF3D7_0318400	PVX_095310		PF3D7_0318400PVX_095310	591	642
PF3D7_0318500	PVX_095305		PF3D7_0318500PVX_095305	4981	4675
PF3D7_0318600	PVX_095300		PF3D7_0318600PVX_095300	1017	911
PF3D7_0318800	PVX_095295		PF3D7_0318800PVX_095295	357	389
PF3D7_0318900	PVX_095290		PF3D7_0318900PVX_095290	440	425
PF3D7_0319000	PVX_095285		PF3D7_0319000PVX_095285	1864	1707
PF3D7_0319100	PVX_095280		PF3D7_0319100PVX_095280	107	152
PF3D7_0319200	PVX_095275		PF3D7_0319200PVX_095275	906	821
PF3D7_0319300	PVX_095270		PF3D7_0319300PVX_095270	160	160
PF3D7_0319400	PVX_095265		PF3D7_0319400PVX_095265	1363	1285
PF3D7_0319500	PVX_095260		PF3D7_0319500PVX_095260	309	299
PF3D7_0319700	PVX_095250		PF3D7_0319700PVX_095250	3133	2637
PF3D7_0319800	PVX_095245		PF3D7_0319800PVX_095245	477	465
PF3D7_0319900	PVX_095240		PF3D7_0319900PVX_095240	314	297
PF3D7_0320000	PVX_095235		PF3D7_0320000PVX_095235	144	145
PF3D7_0320100	PVX_095230		PF3D7_0320100PVX_095230	221	221
PF3D7_0320200	PVX_095225		PF3D7_0320200PVX_095225	583	556
PF3D7_0320300	PVX_095220		PF3D7_0320300PVX_095220	535	535
PF3D7_0320400	PVX_095215		PF3D7_0320400PVX_095215	3085	3396
PF3D7_0320500	PVX_095210		PF3D7_0320500PVX_095210	429	445
PF3D7_0320600	PVX_095205		PF3D7_0320600PVX_095205	132	154
PF3D7_0320700	PVX_095200		PF3D7_0320700PVX_095200	179	186
PF3D7_0320800	PVX_095195		PF3D7_0320800PVX_095195	433	433
PF3D7_0320900	PVX_095190		PF3D7_0320900PVX_095190	158	158
PF3D7_0321000	PVX_095185		PF3D7_0321000PVX_095185	492	464
PF3D7_0321100	PVX_095180		PF3D7_0321100PVX_095180	1844	1651
PF3D7_0321200	PVX_095175		PF3D7_0321200PVX_095175	397	408
PF3D7_0321300	PVX_095170		PF3D7_0321300PVX_095170	916	1108
PF3D7_0321400	PVX_095165		PF3D7_0321400PVX_095165	319	327
PF3D7_0321500	PVX_095160		PF3D7_0321500PVX_095160	1074	865
PF3D7_0321600	PVX_095155		PF3D7_0321600PVX_095155	735	761
PF3D7_0321700	PVX_095150		PF3D7_0321700PVX_095150	1946	1730
PF3D7_0321800	PVX_095145		PF3D7_0321800PVX_095145	2706	2581
PF3D7_0321900	PVX_095140		PF3D7_0321900PVX_095140	1283	1231
PF3D7_0322000	PVX_095135		PF3D7_0322000PVX_095135	171	170
PF3D7_0322100	PVX_095130		PF3D7_0322100PVX_095130	591	558
PF3D7_0322200	PVX_095125		PF3D7_0322200PVX_095125	753	661
PF3D7_0322300	PVX_095120		PF3D7_0322300PVX_095120	653	569
PF3D7_0322400	PVX_095115		PF3D7_0322400PVX_095115	867	761
PF3D7_0322500	PVX_095105		PF3D7_0322500PVX_095105	404	343
PF3D7_0322600	PVX_095100		PF3D7_0322600PVX_095100	1347	1408
PF3D7_0322700	PVX_095095		PF3D7_0322700PVX_095095	3096	2722
PF3D7_0322800	PVX_095085		PF3D7_0322800PVX_095085	181	181
PF3D7_0322900	PVX_095080		PF3D7_0322900PVX_095080	262	262
PF3D7_0323000	PVX_095075		PF3D7_0323000PVX_095075	54	54
PF3D7_0323100	PVX_095070		PF3D7_0323100PVX_095070	1542	1404
PF3D7_0323200	PVX_095065		PF3D7_0323200PVX_095065	441	399
PF3D7_0323300	PVX_095060		PF3D7_0323300PVX_095060	433	384
PF3D7_0323400	PVX_095055		PF3D7_0323400PVX_095055	1086	1075
PF3D7_0323500	PVX_095050		PF3D7_0323500PVX_095050	315	316
PF3D7_0323600	PVX_095045		PF3D7_0323600PVX_095045	670	709
PF3D7_0323700	PVX_095040		PF3D7_0323700PVX_095040	693	732
PF3D7_0323800	PVX_095035		PF3D7_0323800PVX_095035	977	1021
PF3D7_0403100	PVX_001095		PF3D7_0403100PVX_001095	626	585
PF3D7_0403200	PVX_001090		PF3D7_0403200PVX_001090	560	378
PF3D7_0403300	PVX_001085		PF3D7_0403300PVX_001085	152	148
PF3D7_0403400	PVX_001080		PF3D7_0403400PVX_001080	3825	3694
PF3D7_0403500	PVX_001075		PF3D7_0403500PVX_001075	400	383
PF3D7_0403600	PVX_001065		PF3D7_0403600PVX_001065	768	862
PF3D7_0403700	PVX_001060		PF3D7_0403700PVX_001060	780	724
PF3D7_0403800	PVX_001055		PF3D7_0403800PVX_001055	734	873
PF3D7_0403900	PVX_001050		PF3D7_0403900PVX_001050	1186	1413
PF3D7_0404000	PVX_001045		PF3D7_0404000PVX_001045	99	95
PF3D7_0404100	PVX_001040		PF3D7_0404100PVX_001040	2271	3545
PF3D7_0404200	PVX_001035		PF3D7_0404200PVX_001035	163	176
PF3D7_0404300	PVX_001030		PF3D7_0404300PVX_001030	631	553
PF3D7_0404400	PVX_001025		PF3D7_0404400PVX_001025	379	353
PF3D7_0404500	PVX_001020		PF3D7_0404500PVX_001020	478	487
PF3D7_0404600	PVX_001010		PF3D7_0404600PVX_001010	4138	4139
PF3D7_0404700	PVX_001005		PF3D7_0404700PVX_001005	939	762
PF3D7_0404800	PVX_001000		PF3D7_0404800PVX_001000	567	668
PF3D7_0404900	PVX_000995		PF3D7_0404900PVX_000995	378	384
PF3D7_0405000	PVX_000990		PF3D7_0405000PVX_000990	567	548
PF3D7_0405100	PVX_000985		PF3D7_0405100PVX_000985	1350	1554
PF3D7_0405200	PVX_000980		PF3D7_0405200PVX_000980	579	508
PF3D7_0405400	PVX_000970		PF3D7_0405400PVX_000970	3136	3019
PF3D7_0405500	PVX_000965		PF3D7_0405500PVX_000965	224	224
PF3D7_0405600	PVX_000960		PF3D7_0405600PVX_000960	315	315
PF3D7_0405700	PVX_000955		PF3D7_0405700PVX_000955	2415	2060
PF3D7_0405800	PVX_000950		PF3D7_0405800PVX_000950	102	104
PF3D7_0405900	PVX_000945		PF3D7_0405900PVX_000945	731	772
PF3D7_0406000	PVX_000940		PF3D7_0406000PVX_000940	508	497
PF3D7_0406100	PVX_000935		PF3D7_0406100PVX_000935	494	494
PF3D7_0406200	PVX_000930		PF3D7_0406200PVX_000930	157	140
PF3D7_0406400	PVX_000925		PF3D7_0406400PVX_000925	263	263
PF3D7_0406500	PVX_000920		PF3D7_0406500PVX_000920	3211	1004
PF3D7_0406600	PVX_000915		PF3D7_0406600PVX_000915	139	144
PF3D7_0406700	PVX_000910		PF3D7_0406700PVX_000910	847	859
PF3D7_0406800	PVX_000905		PF3D7_0406800PVX_000905	286	285
PF3D7_0406900	PVX_000900		PF3D7_0406900PVX_000900	1751	2314
PF3D7_0407000	PVX_000895		PF3D7_0407000PVX_000895	405	406
PF3D7_0407100	PVX_000890		PF3D7_0407100PVX_000890	333	321
PF3D7_0407200	PVX_000885		PF3D7_0407200PVX_000885	189	192
PF3D7_0407300	PVX_000880		PF3D7_0407300PVX_000880	320	454
PF3D7_0407400	PVX_000875		PF3D7_0407400PVX_000875	102	108
PF3D7_0407500	PVX_000870		PF3D7_0407500PVX_000870	380	380
PF3D7_0407700	PVX_000860		PF3D7_0407700PVX_000860	1629	1492
PF3D7_0407800	PVX_000855		PF3D7_0407800PVX_000855	1960	1608
PF3D7_0407900	PVX_000850		PF3D7_0407900PVX_000850	667	700
PF3D7_0408000	PVX_000845		PF3D7_0408000PVX_000845	171	174
PF3D7_0408100	PVX_000840		PF3D7_0408100PVX_000840	1121	1018
PF3D7_0408200	PVX_000835		PF3D7_0408200PVX_000835	622	583
PF3D7_0408300	PVX_000830		PF3D7_0408300PVX_000830	344	347
PF3D7_0408400	PVX_000825		PF3D7_0408400PVX_000825	471	516
PF3D7_0408500	PVX_000820		PF3D7_0408500PVX_000820	672	623
PF3D7_0408600	PVX_000815		PF3D7_0408600PVX_000815	984	997
PF3D7_0408700	PVX_000810		PF3D7_0408700PVX_000810	842	843
PF3D7_0408800	PVX_000805		PF3D7_0408800PVX_000805	315	350
PF3D7_0408900.1	PVX_000800		PF3D7_0408900.1PVX_000800	693	704
PF3D7_0408900.2	PVX_000800		PF3D7_0408900.2PVX_000800	691	704
PF3D7_0409000	PVX_000795		PF3D7_0409000PVX_000795	2567	2099
PF3D7_0409100	PVX_000790		PF3D7_0409100PVX_000790	534	540
PF3D7_0409200	PVX_000785		PF3D7_0409200PVX_000785	482	499
PF3D7_0409300	PVX_000780		PF3D7_0409300PVX_000780	1010	880
PF3D7_0409400	PVX_000775		PF3D7_0409400PVX_000775	672	648
PF3D7_0409500	PVX_000770		PF3D7_0409500PVX_000770	398	399
PF3D7_0409600	PVX_000765		PF3D7_0409600PVX_000765	1145	1141
PF3D7_0409700	PVX_000760		PF3D7_0409700PVX_000760	194	196
PF3D7_0409800	PVX_000755		PF3D7_0409800PVX_000755	575	528
PF3D7_0409900	PVX_000750		PF3D7_0409900PVX_000750	416	414
PF3D7_0410000	PVX_000745		PF3D7_0410000PVX_000745	833	845
PF3D7_0410300	PVX_000735		PF3D7_0410300PVX_000735	906	953
PF3D7_0410400	PVX_000730		PF3D7_0410400PVX_000730	338	345
PF3D7_0410500	PVX_000725		PF3D7_0410500PVX_000725	213	205
PF3D7_0410600	PVX_000720		PF3D7_0410600PVX_000720	326	326
PF3D7_0410700	PVX_000715		PF3D7_0410700PVX_000715	904	765
PF3D7_0410800	PVX_000710		PF3D7_0410800PVX_000710	1298	1438
PF3D7_0410900	PVX_000705		PF3D7_0410900PVX_000705	977	814
PF3D7_0411000	PVX_000700		PF3D7_0411000PVX_000700	1570	964
PF3D7_0411100	PVX_000695		PF3D7_0411100PVX_000695	205	200
PF3D7_0411200	PVX_000690		PF3D7_0411200PVX_000690	1245	1060
PF3D7_0411300	PVX_000685		PF3D7_0411300PVX_000685	722	623
PF3D7_0411400	PVX_000680		PF3D7_0411400PVX_000680	1304	1189
PF3D7_0411700	PVX_000675		PF3D7_0411700PVX_000675	138	165
PF3D7_0411800	PVX_000670		PF3D7_0411800PVX_000670	1928	1521
PF3D7_0411900	PVX_000650		PF3D7_0411900PVX_000650	1912	1758
PF3D7_0412000	PVX_000645		PF3D7_0412000PVX_000645	778	675
PF3D7_0412100	PVX_000640		PF3D7_0412100PVX_000640	336	343
PF3D7_0412200	PVX_000635		PF3D7_0412200PVX_000635	332	360
PF3D7_0412300	PVX_000630		PF3D7_0412300PVX_000630	540	321
PF3D7_0413500	PVX_089635		PF3D7_0413500PVX_089635	295	310
PF3D7_0413600	PVX_089640		PF3D7_0413600PVX_089640	392	392
PF3D7_0413700	PVX_089645		PF3D7_0413700PVX_089645	338	368
PF3D7_0413800	PVX_089650		PF3D7_0413800PVX_089650	280	291
PF3D7_0413900	PVX_089655		PF3D7_0413900PVX_089655	853	889
PF3D7_0414000	PVX_089660		PF3D7_0414000PVX_089660	1193	1193
PF3D7_0414100	PVX_089665		PF3D7_0414100PVX_089665	1485	1478
PF3D7_0414200.1	PVX_089667		PF3D7_0414200.1PVX_089667	150	150
PF3D7_0414200.2	PVX_089667		PF3D7_0414200.2PVX_089667	150	150
PF3D7_0414300	PVX_089670		PF3D7_0414300PVX_089670	112	110
PF3D7_0414400	PVX_089675		PF3D7_0414400PVX_089675	330	405
PF3D7_0414500	PVX_089680		PF3D7_0414500PVX_089680	363	361
PF3D7_0414600	PVX_089685		PF3D7_0414600PVX_089685	235	274
PF3D7_0414700	PVX_089690		PF3D7_0414700PVX_089690	631	636
PF3D7_0414900	PVX_089700		PF3D7_0414900PVX_089700	275	275
PF3D7_0415000	PVX_089705		PF3D7_0415000PVX_089705	379	374
PF3D7_0415100	PVX_089710		PF3D7_0415100PVX_089710	413	435
PF3D7_0415200	PVX_089715		PF3D7_0415200PVX_089715	2212	1851
PF3D7_0415300	PVX_089720		PF3D7_0415300PVX_089720	1339	1573
PF3D7_0415400	PVX_089725		PF3D7_0415400PVX_089725	208	208
PF3D7_0415500	PVX_089730		PF3D7_0415500PVX_089730	234	236
PF3D7_0415600	PVX_089735		PF3D7_0415600PVX_089735	229	231
PF3D7_0415700	PVX_089740		PF3D7_0415700PVX_089740	461	472
PF3D7_0415800	PVX_089745		PF3D7_0415800PVX_089745	875	730
PF3D7_0415900	PVX_089750		PF3D7_0415900PVX_089750	205	205
PF3D7_0416000	PVX_089755		PF3D7_0416000PVX_089755	579	480
PF3D7_0416100	PVX_089895		PF3D7_0416100PVX_089895	826	653
PF3D7_0416200	PVX_089900		PF3D7_0416200PVX_089900	207	218
PF3D7_0416300	PVX_089905		PF3D7_0416300PVX_089905	1465	1310
PF3D7_0416400	PVX_089910		PF3D7_0416400PVX_089910	1259	1295
PF3D7_0416500	PVX_089915		PF3D7_0416500PVX_089915	389	285
PF3D7_0416600	PVX_089920		PF3D7_0416600PVX_089920	287	303
PF3D7_0416700	PVX_089925		PF3D7_0416700PVX_089925	89	87
PF3D7_0416800	PVX_089930		PF3D7_0416800PVX_089930	192	191
PF3D7_0416900	PVX_089935		PF3D7_0416900PVX_089935	2422	2180
PF3D7_0417100	PVX_089945		PF3D7_0417100PVX_089945	514	457
PF3D7_0417200	PVX_089950		PF3D7_0417200PVX_089950	608	624
PF3D7_0417300	PVX_089955		PF3D7_0417300PVX_089955	802	709
PF3D7_0417400	PVX_089960		PF3D7_0417400PVX_089960	6769	5438
PF3D7_0417500	PVX_089970		PF3D7_0417500PVX_089970	296	296
PF3D7_0417600	PVX_089972		PF3D7_0417600PVX_089972	807	909
PF3D7_0417700	PVX_089975		PF3D7_0417700PVX_089975	513	488
PF3D7_0417800	PVX_089980		PF3D7_0417800PVX_089980	699	612
PF3D7_0417900	PVX_089985		PF3D7_0417900PVX_089985	753	715
PF3D7_0418000	PVX_089990		PF3D7_0418000PVX_089990	4891	4434
PF3D7_0418100	PVX_089995		PF3D7_0418100PVX_089995	1215	1234
PF3D7_0418200	PVX_090000		PF3D7_0418200PVX_090000	429	434
PF3D7_0418300	PVX_090005		PF3D7_0418300PVX_090005	992	772
PF3D7_0418400	PVX_090010		PF3D7_0418400PVX_090010	109	114
PF3D7_0418500	PVX_090015		PF3D7_0418500PVX_090015	187	187
PF3D7_0418600	PVX_090020		PF3D7_0418600PVX_090020	2011	1699
PF3D7_0418700	PVX_090025		PF3D7_0418700PVX_090025	569	477
PF3D7_0418800	PVX_090030		PF3D7_0418800PVX_090030	261	271
PF3D7_0418900	PVX_090035		PF3D7_0418900PVX_090035	396	373
PF3D7_0419000	PVX_090040		PF3D7_0419000PVX_090040	440	443
PF3D7_0419100	PVX_090045		PF3D7_0419100PVX_090045	277	253
PF3D7_0419200	PVX_090050		PF3D7_0419200PVX_090050	136	136
PF3D7_0419300	PVX_090055		PF3D7_0419300PVX_090055	346	333
PF3D7_0419400	PVX_090060		PF3D7_0419400PVX_090060	2472	2276
PF3D7_0419500	PVX_090065		PF3D7_0419500PVX_090065	536	572
PF3D7_0419600	PVX_090070		PF3D7_0419600PVX_090070	280	290
PF3D7_0419700	PVX_090075		PF3D7_0419700PVX_090075	325	362
PF3D7_0419800	PVX_090080		PF3D7_0419800PVX_090080	236	217
PF3D7_0419900	PVX_090085		PF3D7_0419900PVX_090085	5035	4367
PF3D7_0420000	PVX_090090		PF3D7_0420000PVX_090090	3370	3410
PF3D7_0420100	PVX_090095		PF3D7_0420100PVX_090095	581	643
PF3D7_0420200	PVX_090105		PF3D7_0420200PVX_090105	594	511
PF3D7_0420300	PVX_090110		PF3D7_0420300PVX_090110	3473	3355
PF3D7_0420400	PVX_090115		PF3D7_0420400PVX_090115	266	274
PF3D7_0420500	PVX_090120		PF3D7_0420500PVX_090120	198	210
PF3D7_0420600	PVX_090125		PF3D7_0420600PVX_090125	593	479
PF3D7_0421700	PVX_090130		PF3D7_0421700PVX_090130	1936	1989
PF3D7_0421800	PVX_090135		PF3D7_0421800PVX_090135	84	139
PF3D7_0421900	PVX_090137		PF3D7_0421900PVX_090137	71	74
PF3D7_0422000	PVX_090140		PF3D7_0422000PVX_090140	321	322
PF3D7_0422100	PVX_090145		PF3D7_0422100PVX_090145	385	381
PF3D7_0422200	PVX_090150		PF3D7_0422200PVX_090150	4261	4406
PF3D7_0422300	PVX_090155		PF3D7_0422300PVX_090155	450	450
PF3D7_0422400	PVX_090160		PF3D7_0422400PVX_090160	170	172
PF3D7_0422500	PVX_090165		PF3D7_0422500PVX_090165	2874	2675
PF3D7_0422600	PVX_090170		PF3D7_0422600PVX_090170	140	136
PF3D7_0422700	PVX_090175		PF3D7_0422700PVX_090175	390	388
PF3D7_0422800	PVX_090180		PF3D7_0422800PVX_090180	470	459
PF3D7_0422900	PVX_090185		PF3D7_0422900PVX_090185	242	248
PF3D7_0423000	PVX_090190		PF3D7_0423000PVX_090190	260	415
PF3D7_0423100	PVX_090195		PF3D7_0423100PVX_090195	146	146
PF3D7_0423200	PVX_090200		PF3D7_0423200PVX_090200	136	143
PF3D7_0423300	PVX_090205		PF3D7_0423300PVX_090205	476	581
PF3D7_0423400	PVX_090210		PF3D7_0423400PVX_090210	217	285
PF3D7_0423500	PVX_090215		PF3D7_0423500PVX_090215	372	371
PF3D7_0423600	PVX_090220		PF3D7_0423600PVX_090220	1612	1368
PF3D7_0501700	PVX_097592		PF3D7_0501700PVX_097592	793	780
PF3D7_0501800	PVX_097595		PF3D7_0501800PVX_097595	1076	944
PF3D7_0501900	PVX_097600		PF3D7_0501900PVX_097600	381	381
PF3D7_0502000	PVX_097605		PF3D7_0502000PVX_097605	1272	1142
PF3D7_0502100	PVX_097610		PF3D7_0502100PVX_097610	234	294
PF3D7_0502200	PVX_097615		PF3D7_0502200PVX_097615	443	438
PF3D7_0502300	PVX_097620		PF3D7_0502300PVX_097620	287	318
PF3D7_0502400	PVX_097625		PF3D7_0502400PVX_097625	597	487
PF3D7_0502500	PVX_097630		PF3D7_0502500PVX_097630	594	501
PF3D7_0502600	PVX_097635		PF3D7_0502600PVX_097635	889	882
PF3D7_0502700	PVX_097640		PF3D7_0502700PVX_097640	395	357
PF3D7_0502800	PVX_097645		PF3D7_0502800PVX_097645	137	177
PF3D7_0502900	PVX_097650		PF3D7_0502900PVX_097650	82	76
PF3D7_0503000	PVX_097655		PF3D7_0503000PVX_097655	262	258
PF3D7_0503100	PVX_097660		PF3D7_0503100PVX_097660	537	507
PF3D7_0503200	PVX_097665		PF3D7_0503200PVX_097665	979	867
PF3D7_0503300	PVX_097740		PF3D7_0503300PVX_097740	308	328
PF3D7_0503400	PVX_097745		PF3D7_0503400PVX_097745	122	122
PF3D7_0503500	PVX_097750		PF3D7_0503500PVX_097750	850	792
PF3D7_0503600	PVX_097755		PF3D7_0503600PVX_097755	801	800
PF3D7_0503800	PVX_097760		PF3D7_0503800PVX_097760	120	119
PF3D7_0503900	PVX_097765		PF3D7_0503900PVX_097765	662	556
PF3D7_0504000	PVX_097770		PF3D7_0504000PVX_097770	2393	1914
PF3D7_0504100	PVX_097772		PF3D7_0504100PVX_097772	147	145
PF3D7_0504200	PVX_097775		PF3D7_0504200PVX_097775	502	522
PF3D7_0504300	PVX_097780		PF3D7_0504300PVX_097780	224	225
PF3D7_0504400	PVX_097785		PF3D7_0504400PVX_097785	755	720
PF3D7_0504500	PVX_097787		PF3D7_0504500PVX_097787	275	276
PF3D7_0504600	PVX_097790		PF3D7_0504600PVX_097790	381	339
PF3D7_0504700	PVX_097685		PF3D7_0504700PVX_097685	2349	1111
PF3D7_0504700	PVX_097690		PF3D7_0504700PVX_097690	2349	1126
PF3D7_0504700	PVX_097700		PF3D7_0504700PVX_097700	2349	1140
PF3D7_0504700	PVX_097710		PF3D7_0504700PVX_097710	2349	1243
PF3D7_0504800	PVX_097800		PF3D7_0504800PVX_097800	5639	4648
PF3D7_0504900	PVX_097805		PF3D7_0504900PVX_097805	172	172
PF3D7_0505000	PVX_097810		PF3D7_0505000PVX_097810	2975	2404
PF3D7_0505100	PVX_097815		PF3D7_0505100PVX_097815	2754	2498
PF3D7_0505200	PVX_097820		PF3D7_0505200PVX_097820	565	600
PF3D7_0505300	PVX_097825		PF3D7_0505300PVX_097825	611	546
PF3D7_0505400	PVX_097830		PF3D7_0505400PVX_097830	740	792
PF3D7_0505500	PVX_097835		PF3D7_0505500PVX_097835	1350	1289
PF3D7_0505600	PVX_097840		PF3D7_0505600PVX_097840	333	297
PF3D7_0505700	PVX_097845		PF3D7_0505700PVX_097845	924	549
PF3D7_0505800	PVX_097850		PF3D7_0505800PVX_097850	100	101
PF3D7_0505900	PVX_097852		PF3D7_0505900PVX_097852	126	126
PF3D7_0506000	PVX_097855		PF3D7_0506000PVX_097855	246	242
PF3D7_0506100	PVX_097860		PF3D7_0506100PVX_097860	204	206
PF3D7_0506200	PVX_097865		PF3D7_0506200PVX_097865	327	250
PF3D7_0506300	PVX_097870		PF3D7_0506300PVX_097870	407	332
PF3D7_0506400	PVX_097875		PF3D7_0506400PVX_097875	116	126
PF3D7_0506600	PVX_097890		PF3D7_0506600PVX_097890	3980	443
PF3D7_0506700	PVX_097895		PF3D7_0506700PVX_097895	819	748
PF3D7_0506800	PVX_097900		PF3D7_0506800PVX_097900	929	932
PF3D7_0506900	PVX_097905		PF3D7_0506900PVX_097905	759	593
PF3D7_0507000	PVX_097910		PF3D7_0507000PVX_097910	105	102
PF3D7_0507100	PVX_097915		PF3D7_0507100PVX_097915	411	411
PF3D7_0507200	PVX_097920		PF3D7_0507200PVX_097920	769	606
PF3D7_0507300	PVX_097925		PF3D7_0507300PVX_097925	893	952
PF3D7_0507400	PVX_097930		PF3D7_0507400PVX_097930	153	149
PF3D7_0507500	PVX_097935		PF3D7_0507500PVX_097935	688	619
PF3D7_0507600	PVX_097940		PF3D7_0507600PVX_097940	652	820
PF3D7_0507700	PVX_097945		PF3D7_0507700PVX_097945	531	531
PF3D7_0507800	PVX_097950		PF3D7_0507800PVX_097950	1527	1210
PF3D7_0507900	PVX_097955		PF3D7_0507900PVX_097955	117	114
PF3D7_0508000	PVX_097960		PF3D7_0508000PVX_097960	349	355
PF3D7_0508100	PVX_097965		PF3D7_0508100PVX_097965	1674	1569
PF3D7_0508200	PVX_097970		PF3D7_0508200PVX_097970	355	356
PF3D7_0508300	PVX_097975		PF3D7_0508300PVX_097975	342	344
PF3D7_0508400	PVX_097980		PF3D7_0508400PVX_097980	366	369
PF3D7_0508500	PVX_097985		PF3D7_0508500PVX_097985	2606	2237
PF3D7_0508600	PVX_097990		PF3D7_0508600PVX_097990	262	270
PF3D7_0508700	PVX_097995		PF3D7_0508700PVX_097995	1490	1462
PF3D7_0508800	PVX_098000		PF3D7_0508800PVX_098000	284	280
PF3D7_0508900	PVX_098010		PF3D7_0508900PVX_098010	3134	2776
PF3D7_0509000	PVX_098015		PF3D7_0509000PVX_098015	298	298
PF3D7_0509100	PVX_098020		PF3D7_0509100PVX_098020	1708	1455
PF3D7_0509200	PVX_098022		PF3D7_0509200PVX_098022	338	359
PF3D7_0509300	PVX_098023		PF3D7_0509300PVX_098023	115	143
PF3D7_0509400	PVX_098025		PF3D7_0509400PVX_098025	2914	2695
PF3D7_0509500	PVX_098035		PF3D7_0509500PVX_098035	444	437
PF3D7_0509600	PVX_098040		PF3D7_0509600PVX_098040	722	759
PF3D7_0509700	PVX_098045		PF3D7_0509700PVX_098045	395	396
PF3D7_0509800	PVX_098050		PF3D7_0509800PVX_098050	1559	1525
PF3D7_0509900	PVX_098055		PF3D7_0509900PVX_098055	314	404
PF3D7_0510000	PVX_098060		PF3D7_0510000PVX_098060	782	747
PF3D7_0510100	PVX_098065		PF3D7_0510100PVX_098065	2535	2504
PF3D7_0510200	PVX_098070		PF3D7_0510200PVX_098070	747	737
PF3D7_0510300	PVX_098075		PF3D7_0510300PVX_098075	246	245
PF3D7_0510400	PVX_098080		PF3D7_0510400PVX_098080	439	432
PF3D7_0510500	PVX_098085		PF3D7_0510500PVX_098085	839	931
PF3D7_0510700	PVX_080700		PF3D7_0510700PVX_080700	347	363
PF3D7_0510800	PVX_080690		PF3D7_0510800PVX_080690	642	646
PF3D7_0511000	PVX_080685		PF3D7_0511000PVX_080685	171	171
PF3D7_0511100	PVX_080680		PF3D7_0511100PVX_080680	119	121
PF3D7_0511200	PVX_080675		PF3D7_0511200PVX_080675	949	936
PF3D7_0511300	PVX_080670		PF3D7_0511300PVX_080670	1417	1373
PF3D7_0511400	PVX_080665		PF3D7_0511400PVX_080665	381	553
PF3D7_0511500	PVX_080660		PF3D7_0511500PVX_080660	10061	11448
PF3D7_0511600	PVX_080657		PF3D7_0511600PVX_080657	208	198
PF3D7_0511700	PVX_080655		PF3D7_0511700PVX_080655	179	180
PF3D7_0511800	PVX_080650		PF3D7_0511800PVX_080650	604	622
PF3D7_0511900	PVX_080645		PF3D7_0511900PVX_080645	730	670
PF3D7_0512000	PVX_080640		PF3D7_0512000PVX_080640	119	119
PF3D7_0512100	PVX_080635		PF3D7_0512100PVX_080635	128	133
PF3D7_0512200	PVX_080630		PF3D7_0512200PVX_080630	655	659
PF3D7_0512300	PVX_080625		PF3D7_0512300PVX_080625	260	260
PF3D7_0512400	PVX_080620		PF3D7_0512400PVX_080620	234	219
PF3D7_0512500	PVX_080615		PF3D7_0512500PVX_080615	817	865
PF3D7_0512600	PVX_080610		PF3D7_0512600PVX_080610	200	200
PF3D7_0512700	PVX_080605		PF3D7_0512700PVX_080605	281	257
PF3D7_0512800	PVX_080600		PF3D7_0512800PVX_080600	1644	1323
PF3D7_0512900	PVX_080595		PF3D7_0512900PVX_080595	265	294
PF3D7_0513000	PVX_080590		PF3D7_0513000PVX_080590	269	271
PF3D7_0513100	PVX_080585		PF3D7_0513100PVX_080585	251	254
PF3D7_0513200	PVX_080580		PF3D7_0513200PVX_080580	2763	2347
PF3D7_0513300	PVX_080575		PF3D7_0513300PVX_080575	245	245
PF3D7_0513400	PVX_080570		PF3D7_0513400PVX_080570	286	288
PF3D7_0513500	PVX_080565		PF3D7_0513500PVX_080565	124	123
PF3D7_0513600	PVX_080560		PF3D7_0513600PVX_080560	1113	973
PF3D7_0513700	PVX_080555		PF3D7_0513700PVX_080555	735	731
PF3D7_0513800	PVX_080550		PF3D7_0513800PVX_080550	207	207
PF3D7_0513900	PVX_080545		PF3D7_0513900PVX_080545	248	251
PF3D7_0514000	PVX_080540		PF3D7_0514000PVX_080540	420	464
PF3D7_0514100	PVX_080535		PF3D7_0514100PVX_080535	1441	1048
PF3D7_0514200	PVX_080530		PF3D7_0514200PVX_080530	867	690
PF3D7_0514300	PVX_080525		PF3D7_0514300PVX_080525	1128	1047
PF3D7_0514500	PVX_080520		PF3D7_0514500PVX_080520	215	216
PF3D7_0514600	PVX_080515		PF3D7_0514600PVX_080515	236	237
PF3D7_0514700	PVX_080510		PF3D7_0514700PVX_080510	1560	1381
PF3D7_0514800	PVX_080505		PF3D7_0514800PVX_080505	903	978
PF3D7_0514900	PVX_080500		PF3D7_0514900PVX_080500	438	360
PF3D7_0515000	PVX_080495		PF3D7_0515000PVX_080495	848	765
PF3D7_0515100	PVX_080490		PF3D7_0515100PVX_080490	488	416
PF3D7_0515200	PVX_080485		PF3D7_0515200PVX_080485	142	139
PF3D7_0515300	PVX_080480		PF3D7_0515300PVX_080480	2133	1779
PF3D7_0515400	PVX_080475		PF3D7_0515400PVX_080475	761	604
PF3D7_0515500	PVX_080470		PF3D7_0515500PVX_080470	960	860
PF3D7_0515600	PVX_080465		PF3D7_0515600PVX_080465	1250	1385
PF3D7_0515700	PVX_080460		PF3D7_0515700PVX_080460	456	464
PF3D7_0515800	PVX_080455		PF3D7_0515800PVX_080455	84	86
PF3D7_0515900	PVX_080450		PF3D7_0515900PVX_080450	328	327
PF3D7_0516000	PVX_080445		PF3D7_0516000PVX_080445	1084	918
PF3D7_0516100	PVX_097770		PF3D7_0516100PVX_097770	2400	1914
PF3D7_0516200	PVX_080440		PF3D7_0516200PVX_080440	151	151
PF3D7_0516300	PVX_080435		PF3D7_0516300PVX_080435	681	545
PF3D7_0516400	PVX_080430		PF3D7_0516400PVX_080430	335	358
PF3D7_0516500	PVX_080425		PF3D7_0516500PVX_080425	442	442
PF3D7_0516600	PVX_080420		PF3D7_0516600PVX_080420	1610	1366
PF3D7_0516700	PVX_080415		PF3D7_0516700PVX_080415	1332	1346
PF3D7_0516800	PVX_080410		PF3D7_0516800PVX_080410	2378	2396
PF3D7_0516900	PVX_080405		PF3D7_0516900PVX_080405	260	260
PF3D7_0517000	PVX_080400		PF3D7_0517000PVX_080400	165	165
PF3D7_0517100	PVX_080395		PF3D7_0517100PVX_080395	476	494
PF3D7_0517200	PVX_080390		PF3D7_0517200PVX_080390	632	562
PF3D7_0517300	PVX_080385		PF3D7_0517300PVX_080385	298	314
PF3D7_0517400	PVX_080380		PF3D7_0517400PVX_080380	1141	1056
PF3D7_0517500	PVX_080375		PF3D7_0517500PVX_080375	837	805
PF3D7_0517600	PVX_080370		PF3D7_0517600PVX_080370	292	304
PF3D7_0517700	PVX_080365		PF3D7_0517700PVX_080365	716	716
PF3D7_0517800	PVX_080360		PF3D7_0517800PVX_080360	238	239
PF3D7_0517900	PVX_080350		PF3D7_0517900PVX_080350	560	557
PF3D7_0518000	PVX_080345		PF3D7_0518000PVX_080345	270	271
PF3D7_0518100	PVX_080340		PF3D7_0518100PVX_080340	1379	1193
PF3D7_0518200	PVX_080335		PF3D7_0518200PVX_080335	131	140
PF3D7_0518300	PVX_080330		PF3D7_0518300PVX_080330	240	241
PF3D7_0518400	PVX_080325		PF3D7_0518400PVX_080325	229	237
PF3D7_0518500	PVX_080320		PF3D7_0518500PVX_080320	1123	1006
PF3D7_0518600	PVX_080315		PF3D7_0518600PVX_080315	1276	1240
PF3D7_0518700	PVX_080310		PF3D7_0518700PVX_080310	1894	1542
PF3D7_0518800	PVX_080305		PF3D7_0518800PVX_080305	203	207
PF3D7_0518900	PVX_080300		PF3D7_0518900PVX_080300	194	215
PF3D7_0519000	PVX_080295		PF3D7_0519000PVX_080295	293	324
PF3D7_0519100	PVX_080290		PF3D7_0519100PVX_080290	124	123
PF3D7_0519200	PVX_080285		PF3D7_0519200PVX_080285	165	166
PF3D7_0519300	PVX_080280		PF3D7_0519300PVX_080280	648	546
PF3D7_0519400	PVX_080275		PF3D7_0519400PVX_080275	133	133
PF3D7_0519500	PVX_080270		PF3D7_0519500PVX_080270	2488	2718
PF3D7_0519600	PVX_080265		PF3D7_0519600PVX_080265	755	739
PF3D7_0519700	PVX_080260		PF3D7_0519700PVX_080260	192	191
PF3D7_0519800	PVX_080255		PF3D7_0519800PVX_080255	668	1379
PF3D7_0519900	PVX_080250		PF3D7_0519900PVX_080250	525	491
PF3D7_0520000	PVX_080245		PF3D7_0520000PVX_080245	189	189
PF3D7_0520100	PVX_080240		PF3D7_0520100PVX_080240	706	701
PF3D7_0520200	PVX_080235		PF3D7_0520200PVX_080235	697	689
PF3D7_0520300	PVX_080230		PF3D7_0520300PVX_080230	103	103
PF3D7_0520400	PVX_080225		PF3D7_0520400PVX_080225	301	323
PF3D7_0520500	PVX_080220		PF3D7_0520500PVX_080220	310	321
PF3D7_0520600	PVX_080215		PF3D7_0520600PVX_080215	152	158
PF3D7_0520700	PVX_080210		PF3D7_0520700PVX_080210	974	970
PF3D7_0520800	PVX_080205		PF3D7_0520800PVX_080205	2054	1926
PF3D7_0520900	PVX_080200		PF3D7_0520900PVX_080200	479	477
PF3D7_0521000	PVX_080195		PF3D7_0521000PVX_080195	518	593
PF3D7_0521100	PVX_080190		PF3D7_0521100PVX_080190	1526	1546
PF3D7_0521200	PVX_080185		PF3D7_0521200PVX_080185	328	346
PF3D7_0521300	PVX_080180		PF3D7_0521300PVX_080180	1345	1378
PF3D7_0521400	PVX_080175		PF3D7_0521400PVX_080175	562	507
PF3D7_0521500	PVX_080170		PF3D7_0521500PVX_080170	487	503
PF3D7_0521600	PVX_080165		PF3D7_0521600PVX_080165	96	93
PF3D7_0521700	PVX_080160		PF3D7_0521700PVX_080160	841	816
PF3D7_0521800	PVX_080155		PF3D7_0521800PVX_080155	635	662
PF3D7_0521900	PVX_080150		PF3D7_0521900PVX_080150	1775	1505
PF3D7_0522000	PVX_080147		PF3D7_0522000PVX_080147	107	110
PF3D7_0522100	PVX_080145		PF3D7_0522100PVX_080145	763	699
PF3D7_0522200	PVX_080140		PF3D7_0522200PVX_080140	116	121
PF3D7_0522300	PVX_080135		PF3D7_0522300PVX_080135	274	274
PF3D7_0522400	PVX_080130		PF3D7_0522400PVX_080130	9307	8934
PF3D7_0522500	PVX_080125		PF3D7_0522500PVX_080125	166	166
PF3D7_0522600	PVX_080120		PF3D7_0522600PVX_080120	483	489
PF3D7_0522800	PVX_080110		PF3D7_0522800PVX_080110	147	147
PF3D7_0522900	PVX_080105		PF3D7_0522900PVX_080105	1552	1935
PF3D7_0523000	PVX_080100		PF3D7_0523000PVX_080100	1419	1464
PF3D7_0523100	PVX_080095		PF3D7_0523100PVX_080095	534	534
PF3D7_0523200	PVX_080090		PF3D7_0523200PVX_080090	1101	1002
PF3D7_0523300	PVX_080085		PF3D7_0523300PVX_080085	130	130
PF3D7_0523400	PVX_080080		PF3D7_0523400PVX_080080	533	529
PF3D7_0523500	PVX_080075		PF3D7_0523500PVX_080075	113	115
PF3D7_0523600	PVX_080070		PF3D7_0523600PVX_080070	207	207
PF3D7_0523700	PVX_080065		PF3D7_0523700PVX_080065	1468	1267
PF3D7_0523800	PVX_080060		PF3D7_0523800PVX_080060	684	721
PF3D7_0523900	PVX_080055		PF3D7_0523900PVX_080055	203	238
PF3D7_0524000	PVX_080050		PF3D7_0524000PVX_080050	1123	1124
PF3D7_0524100	PVX_080045		PF3D7_0524100PVX_080045	1243	1146
PF3D7_0524200	PVX_080040		PF3D7_0524200PVX_080040	154	153
PF3D7_0524300	PVX_080035		PF3D7_0524300PVX_080035	406	436
PF3D7_0524400	PVX_080030		PF3D7_0524400PVX_080030	365	365
PF3D7_0524500	PVX_080025		PF3D7_0524500PVX_080025	123	142
PF3D7_0524600	PVX_080020		PF3D7_0524600PVX_080020	257	246
PF3D7_0524700	PVX_080015		PF3D7_0524700PVX_080015	105	140
PF3D7_0524800	PVX_080010		PF3D7_0524800PVX_080010	700	685
PF3D7_0524900	PVX_080000		PF3D7_0524900PVX_080000	988	824
PF3D7_0525000	PVX_079995		PF3D7_0525000PVX_079995	704	982
PF3D7_0525100	PVX_079990		PF3D7_0525100PVX_079990	673	674
PF3D7_0525200	PVX_079985		PF3D7_0525200PVX_079985	1849	1702
PF3D7_0525300	PVX_079980		PF3D7_0525300PVX_079980	481	523
PF3D7_0525400	PVX_079975		PF3D7_0525400PVX_079975	467	469
PF3D7_0525500	PVX_079970		PF3D7_0525500PVX_079970	1863	1617
PF3D7_0525600	PVX_079965		PF3D7_0525600PVX_079965	351	364
PF3D7_0525700	PVX_079960		PF3D7_0525700PVX_079960	131	132
PF3D7_0525800	PVX_079955		PF3D7_0525800PVX_079955	300	301
PF3D7_0525900	PVX_079950		PF3D7_0525900PVX_079950	286	288
PF3D7_0526000	PVX_079945		PF3D7_0526000PVX_079945	806	665
PF3D7_0526100	PVX_079940		PF3D7_0526100PVX_079940	409	364
PF3D7_0526200.1	PVX_079935		PF3D7_0526200.1PVX_079935	506	530
PF3D7_0526200.2	PVX_079935		PF3D7_0526200.2PVX_079935	505	530
PF3D7_0526300	PVX_079930		PF3D7_0526300PVX_079930	323	329
PF3D7_0526400	PVX_079925		PF3D7_0526400PVX_079925	361	363
PF3D7_0526500	PVX_079920		PF3D7_0526500PVX_079920	1384	1254
PF3D7_0526600	PVX_079910		PF3D7_0526600PVX_079910	4524	3358
PF3D7_0526700	PVX_079905		PF3D7_0526700PVX_079905	796	696
PF3D7_0526800	PVX_079900		PF3D7_0526800PVX_079900	368	281
PF3D7_0526900	PVX_079895		PF3D7_0526900PVX_079895	214	213
PF3D7_0527000	PVX_079890		PF3D7_0527000PVX_079890	962	971
PF3D7_0527100	PVX_079885		PF3D7_0527100PVX_079885	152	152
PF3D7_0527200	PVX_079880		PF3D7_0527200PVX_079880	605	590
PF3D7_0527300	PVX_079875		PF3D7_0527300PVX_079875	327	323
PF3D7_0527400	PVX_079870		PF3D7_0527400PVX_079870	175	179
PF3D7_0527500	PVX_079865		PF3D7_0527500PVX_079865	458	463
PF3D7_0527600	PVX_079860		PF3D7_0527600PVX_079860	455	558
PF3D7_0527900	PVX_079855		PF3D7_0527900PVX_079855	665	667
PF3D7_0528000	PVX_079850		PF3D7_0528000PVX_079850	124	124
PF3D7_0528100	PVX_079845		PF3D7_0528100PVX_079845	929	930
PF3D7_0528200	PVX_079840		PF3D7_0528200PVX_079840	517	524
PF3D7_0528300	PVX_079835		PF3D7_0528300PVX_079835	496	545
PF3D7_0528400	PVX_079830		PF3D7_0528400PVX_079830	406	437
PF3D7_0528500	PVX_079825		PF3D7_0528500PVX_079825	307	312
PF3D7_0528600	PVX_079820		PF3D7_0528600PVX_079820	105	102
PF3D7_0528700	PVX_079815		PF3D7_0528700PVX_079815	204	203
PF3D7_0528800	PVX_079810		PF3D7_0528800PVX_079810	537	533
PF3D7_0528900	PVX_079805		PF3D7_0528900PVX_079805	228	292
PF3D7_0529000	PVX_079800		PF3D7_0529000PVX_079800	719	731
PF3D7_0529100	PVX_079795		PF3D7_0529100PVX_079795	183	192
PF3D7_0529300	PVX_079790		PF3D7_0529300PVX_079790	279	272
PF3D7_0529400.1	PVX_079785		PF3D7_0529400.1PVX_079785	1582	1563
PF3D7_0529400.2	PVX_079785		PF3D7_0529400.2PVX_079785	1502	1563
PF3D7_0529500	PVX_079780		PF3D7_0529500PVX_079780	179	179
PF3D7_0529700	PVX_079775		PF3D7_0529700PVX_079775	986	927
PF3D7_0529800	PVX_079772		PF3D7_0529800PVX_079772	1906	1821
PF3D7_0529900	PVX_079770		PF3D7_0529900PVX_079770	284	284
PF3D7_0530000	PVX_079765		PF3D7_0530000PVX_079765	97	108
PF3D7_0530100	PVX_079760		PF3D7_0530100PVX_079760	225	225
PF3D7_0530200	PVX_079755		PF3D7_0530200PVX_079755	524	540
PF3D7_0530300	PVX_079750		PF3D7_0530300PVX_079750	1446	1238
PF3D7_0530400	PVX_079745		PF3D7_0530400PVX_079745	1784	1533
PF3D7_0530500	PVX_079740		PF3D7_0530500PVX_079740	1009	933
PF3D7_0530600	PVX_079735		PF3D7_0530600PVX_079735	447	399
PF3D7_0530700	PVX_079730		PF3D7_0530700PVX_079730	1083	969
PF3D7_0530800	PVX_079725		PF3D7_0530800PVX_079725	254	250
PF3D7_0530900	PVX_079720		PF3D7_0530900PVX_079720	2675	2628
PF3D7_0531000	PVX_079715		PF3D7_0531000PVX_079715	709	664
PF3D7_0531100	PVX_079710		PF3D7_0531100PVX_079710	2698	2601
PF3D7_0531200	PVX_079705		PF3D7_0531200PVX_079705	213	213
PF3D7_0531300	PVX_079700		PF3D7_0531300PVX_079700	295	423
PF3D7_0531400	PVX_079695		PF3D7_0531400PVX_079695	1171	1121
PF3D7_0602000	PVX_113265		PF3D7_0602000PVX_113265	1437	1376
PF3D7_0602100	PVX_113270		PF3D7_0602100PVX_113270	1350	1387
PF3D7_0602200	PVX_113275		PF3D7_0602200PVX_113275	252	276
PF3D7_0602300	PVX_113280		PF3D7_0602300PVX_113280	314	308
PF3D7_0602400	PVX_113285		PF3D7_0602400PVX_113285	937	920
PF3D7_0602500	PVX_113290		PF3D7_0602500PVX_113290	379	353
PF3D7_0602600	PVX_113295		PF3D7_0602600PVX_113295	1297	1246
PF3D7_0602700	PVX_113300		PF3D7_0602700PVX_113300	466	421
PF3D7_0602800	PVX_113305		PF3D7_0602800PVX_113305	646	648
PF3D7_0602900	PVX_113310		PF3D7_0602900PVX_113310	470	481
PF3D7_0603000	PVX_113315		PF3D7_0603000PVX_113315	592	463
PF3D7_0603100	PVX_113320		PF3D7_0603100PVX_113320	452	485
PF3D7_0603200	PVX_113325		PF3D7_0603200PVX_113325	471	483
PF3D7_0603300	PVX_113330		PF3D7_0603300PVX_113330	569	572
PF3D7_0603400	PVX_113335		PF3D7_0603400PVX_113335	1103	943
PF3D7_0603500	PVX_113340		PF3D7_0603500PVX_113340	441	441
PF3D7_0603600	PVX_113345		PF3D7_0603600PVX_113345	2368	2313
PF3D7_0603700	PVX_113350		PF3D7_0603700PVX_113350	443	495
PF3D7_0603800	PVX_113355		PF3D7_0603800PVX_113355	1826	1824
PF3D7_0603900	PVX_113360		PF3D7_0603900PVX_113360	375	379
PF3D7_0604000	PVX_113365		PF3D7_0604000PVX_113365	2010	1563
PF3D7_0604100	PVX_113370		PF3D7_0604100PVX_113370	1979	1939
PF3D7_0604200	PVX_113375		PF3D7_0604200PVX_113375	93	93
PF3D7_0604300	PVX_113380		PF3D7_0604300PVX_113380	773	709
PF3D7_0604400	PVX_113385		PF3D7_0604400PVX_113385	178	198
PF3D7_0604500	PVX_113390		PF3D7_0604500PVX_113390	2874	2861
PF3D7_0604600	PVX_113395		PF3D7_0604600PVX_113395	1712	1522
PF3D7_0604700	PVX_113400		PF3D7_0604700PVX_113400	307	317
PF3D7_0604800	PVX_113405		PF3D7_0604800PVX_113405	1434	1376
PF3D7_0604900	PVX_113410		PF3D7_0604900PVX_113410	95	94
PF3D7_0605000	PVX_113415		PF3D7_0605000PVX_113415	194	193
PF3D7_0605100	PVX_113420		PF3D7_0605100PVX_113420	755	810
PF3D7_0605200	PVX_113430		PF3D7_0605200PVX_113430	209	211
PF3D7_0605300	PVX_113435		PF3D7_0605300PVX_113435	353	354
PF3D7_0605400	PVX_113440		PF3D7_0605400PVX_113440	160	158
PF3D7_0605500	PVX_113445		PF3D7_0605500PVX_113445	607	552
PF3D7_0605600	PVX_113450		PF3D7_0605600PVX_113450	1828	1685
PF3D7_0605700	PVX_113455		PF3D7_0605700PVX_113455	284	265
PF3D7_0605800	PVX_113460		PF3D7_0605800PVX_113460	2236	1785
PF3D7_0605900	PVX_113465		PF3D7_0605900PVX_113465	293	291
PF3D7_0606000	PVX_113470		PF3D7_0606000PVX_113470	1063	1175
PF3D7_0606100	PVX_113475		PF3D7_0606100PVX_113475	582	611
PF3D7_0606200	PVX_113480		PF3D7_0606200PVX_113480	155	152
PF3D7_0606300	PVX_113485		PF3D7_0606300PVX_113485	122	136
PF3D7_0606400	PVX_113490		PF3D7_0606400PVX_113490	125	123
PF3D7_0606500	PVX_113495		PF3D7_0606500PVX_113495	663	747
PF3D7_0606600	PVX_113500		PF3D7_0606600PVX_113500	2414	1899
PF3D7_0606700	PVX_113505		PF3D7_0606700PVX_113505	1512	1398
PF3D7_0606900	PVX_113510		PF3D7_0606900PVX_113510	219	220
PF3D7_0607000	PVX_113515		PF3D7_0607000PVX_113515	977	1006
PF3D7_0607100	PVX_113520		PF3D7_0607100PVX_113520	472	479
PF3D7_0607200	PVX_113525		PF3D7_0607200PVX_113525	429	403
PF3D7_0607300	PVX_113530		PF3D7_0607300PVX_113530	413	422
PF3D7_0607400	PVX_113535		PF3D7_0607400PVX_113535	633	635
PF3D7_0607500	PVX_113540		PF3D7_0607500PVX_113540	521	505
PF3D7_0607600	PVX_113545		PF3D7_0607600PVX_113545	861	770
PF3D7_0607700	PVX_113550		PF3D7_0607700PVX_113550	2752	2779
PF3D7_0607800	PVX_113555		PF3D7_0607800PVX_113555	674	593
PF3D7_0607900	PVX_113560		PF3D7_0607900PVX_113560	863	867
PF3D7_0608000	PVX_113565		PF3D7_0608000PVX_113565	345	361
PF3D7_0608100	PVX_113567		PF3D7_0608100PVX_113567	1322	1186
PF3D7_0608200	PVX_113570		PF3D7_0608200PVX_113570	156	155
PF3D7_0608300	PVX_113574		PF3D7_0608300PVX_113574	1431	1215
PF3D7_0608300	PVX_113576		PF3D7_0608300PVX_113576	1431	471
PF3D7_0608310	PVX_113574		PF3D7_0608310PVX_113574	453	1215
PF3D7_0608310	PVX_113576		PF3D7_0608310PVX_113576	453	471
PF3D7_0608400	PVX_113580		PF3D7_0608400PVX_113580	106	105
PF3D7_0608500	PVX_113585		PF3D7_0608500PVX_113585	235	235
PF3D7_0608600	PVX_113590		PF3D7_0608600PVX_113590	283	470
PF3D7_0608700	PVX_113595		PF3D7_0608700PVX_113595	543	543
PF3D7_0608800	PVX_113600		PF3D7_0608800PVX_113600	414	414
PF3D7_0608900	PVX_113605		PF3D7_0608900PVX_113605	995	845
PF3D7_0609000	PVX_113610		PF3D7_0609000PVX_113610	6077	5807
PF3D7_0609100	PVX_113615		PF3D7_0609100PVX_113615	358	356
PF3D7_0609200	PVX_113617		PF3D7_0609200PVX_113617	465	496
PF3D7_0609300	PVX_113620		PF3D7_0609300PVX_113620	987	660
PF3D7_0609400	PVX_113625		PF3D7_0609400PVX_113625	603	721
PF3D7_0609500	PVX_113630		PF3D7_0609500PVX_113630	1067	1085
PF3D7_0609700	PVX_113635		PF3D7_0609700PVX_113635	1901	1574
PF3D7_0609800	PVX_113640		PF3D7_0609800PVX_113640	284	284
PF3D7_0609900	PVX_113645		PF3D7_0609900PVX_113645	2017	1874
PF3D7_0610000	PVX_113650		PF3D7_0610000PVX_113650	313	317
PF3D7_0610100	PVX_113655		PF3D7_0610100PVX_113655	444	456
PF3D7_0610200	PVX_113660		PF3D7_0610200PVX_113660	960	561
PF3D7_0610400	PVX_113665		PF3D7_0610400PVX_113665	136	136
PF3D7_0610400	PVX_114020		PF3D7_0610400PVX_114020	136	136
PF3D7_0610500	PVX_113670		PF3D7_0610500PVX_113670	123	123
PF3D7_0610800	PVX_113675		PF3D7_0610800PVX_113675	672	670
PF3D7_0610900	PVX_113680		PF3D7_0610900PVX_113680	1280	1213
PF3D7_0611000	PVX_113685		PF3D7_0611000PVX_113685	287	290
PF3D7_0611100	PVX_113690		PF3D7_0611100PVX_113690	83	88
PF3D7_0611200	PVX_113695		PF3D7_0611200PVX_113695	278	292
PF3D7_0611300	PVX_113705		PF3D7_0611300PVX_113705	280	280
PF3D7_0611400	PVX_113710		PF3D7_0611400PVX_113710	830	820
PF3D7_0611500	PVX_113720		PF3D7_0611500PVX_113720	360	387
PF3D7_0611600	PVX_113725		PF3D7_0611600PVX_113725	650	728
PF3D7_0611700	PVX_113725a		PF3D7_0611700PVX_113725a	51	51
PF3D7_0611900	PVX_113740		PF3D7_0611900PVX_113740	176	178
PF3D7_0612000	PVX_113745		PF3D7_0612000PVX_113745	84	78
PF3D7_0612100	PVX_113750		PF3D7_0612100PVX_113750	656	602
PF3D7_0612200	PVX_113755		PF3D7_0612200PVX_113755	1864	1591
PF3D7_0612300	PVX_113757		PF3D7_0612300PVX_113757	118	119
PF3D7_0612400	PVX_113760		PF3D7_0612400PVX_113760	236	234
PF3D7_0612500	PVX_113765		PF3D7_0612500PVX_113765	121	121
PF3D7_0612600	PVX_113770		PF3D7_0612600PVX_113770	482	443
PF3D7_0612700	PVX_113775		PF3D7_0612700PVX_113775	347	362
PF3D7_0612800	PVX_113780		PF3D7_0612800PVX_113780	371	431
PF3D7_0612900	PVX_113785		PF3D7_0612900PVX_113785	686	723
PF3D7_0613000.1	PVX_113790		PF3D7_0613000.1PVX_113790	121	121
PF3D7_0613000.2	PVX_113790		PF3D7_0613000.2PVX_113790	116	121
PF3D7_0613100	PVX_113795		PF3D7_0613100PVX_113795	78	76
PF3D7_0613200	PVX_113797		PF3D7_0613200PVX_113797	60	64
PF3D7_0613300	PVX_113800		PF3D7_0613300PVX_113800	1422	1088
PF3D7_0613400	PVX_113805		PF3D7_0613400PVX_113805	213	215
PF3D7_0613500	PVX_113810		PF3D7_0613500PVX_113810	1363	1004
PF3D7_0613600	PVX_113815		PF3D7_0613600PVX_113815	1034	910
PF3D7_0613700	PVX_113820		PF3D7_0613700PVX_113820	703	654
PF3D7_0613800	PVX_113825		PF3D7_0613800PVX_113825	4109	3996
PF3D7_0613900	PVX_113830		PF3D7_0613900PVX_113830	2153	1955
PF3D7_0614000	PVX_113835		PF3D7_0614000PVX_113835	538	570
PF3D7_0614100	PVX_113844		PF3D7_0614100PVX_113844	935	901
PF3D7_0614100	PVX_113846		PF3D7_0614100PVX_113846	935	798
PF3D7_0614200	PVX_113844		PF3D7_0614200PVX_113844	910	901
PF3D7_0614200	PVX_113846		PF3D7_0614200PVX_113846	910	798
PF3D7_0614300	PVX_113850		PF3D7_0614300PVX_113850	853	914
PF3D7_0614400	PVX_113855		PF3D7_0614400PVX_113855	255	250
PF3D7_0614500	PVX_113860		PF3D7_0614500PVX_113860	182	182
PF3D7_0614600	PVX_113865		PF3D7_0614600PVX_113865	614	587
PF3D7_0614700	PVX_113870		PF3D7_0614700PVX_113870	604	517
PF3D7_0614800	PVX_113875		PF3D7_0614800PVX_113875	437	417
PF3D7_0614900	PVX_113880		PF3D7_0614900PVX_113880	1096	1091
PF3D7_0615000	PVX_113885		PF3D7_0615000PVX_113885	146	191
PF3D7_0615100	PVX_113890		PF3D7_0615100PVX_113890	432	403
PF3D7_0615200	PVX_113895		PF3D7_0615200PVX_113895	377	387
PF3D7_0615300	PVX_113900		PF3D7_0615300PVX_113900	874	651
PF3D7_0615400	PVX_113905		PF3D7_0615400PVX_113905	2729	2702
PF3D7_0615500	PVX_113910		PF3D7_0615500PVX_113910	705	806
PF3D7_0615600	PVX_113915		PF3D7_0615600PVX_113915	2528	2345
PF3D7_0615700	PVX_113920		PF3D7_0615700PVX_113920	156	153
PF3D7_0615800	PVX_113925		PF3D7_0615800PVX_113925	1185	1136
PF3D7_0615900	PVX_113930		PF3D7_0615900PVX_113930	1806	1387
PF3D7_0616000	PVX_113935		PF3D7_0616000PVX_113935	497	364
PF3D7_0616100	PVX_113940		PF3D7_0616100PVX_113940	147	149
PF3D7_0616200	PVX_113945		PF3D7_0616200PVX_113945	591	591
PF3D7_0616300	PVX_113950		PF3D7_0616300PVX_113950	227	215
PF3D7_0616400	PVX_113955		PF3D7_0616400PVX_113955	1680	1271
PF3D7_0616500	PVX_113965		PF3D7_0616500PVX_113965	1371	1488
PF3D7_0616600	PVX_113970		PF3D7_0616600PVX_113970	625	661
PF3D7_0616700	PVX_113975		PF3D7_0616700PVX_113975	516	452
PF3D7_0616800	PVX_113980		PF3D7_0616800PVX_113980	521	557
PF3D7_0616900	PVX_113985		PF3D7_0616900PVX_113985	1321	1328
PF3D7_0617000	PVX_113990		PF3D7_0617000PVX_113990	377	397
PF3D7_0617100	PVX_113995		PF3D7_0617100PVX_113995	1236	1281
PF3D7_0617200	PVX_114000		PF3D7_0617200PVX_114000	446	460
PF3D7_0617300	PVX_114010		PF3D7_0617300PVX_114010	139	139
PF3D7_0617800	PVX_114015		PF3D7_0617800PVX_114015	132	133
PF3D7_0617900	PVX_113665		PF3D7_0617900PVX_113665	136	136
PF3D7_0617900	PVX_114020		PF3D7_0617900PVX_114020	136	136
PF3D7_0618000	PVX_114025		PF3D7_0618000PVX_114025	795	873
PF3D7_0618100	PVX_114030		PF3D7_0618100PVX_114030	743	617
PF3D7_0618200	PVX_114035		PF3D7_0618200PVX_114035	199	206
PF3D7_0618300	PVX_114040		PF3D7_0618300PVX_114040	148	148
PF3D7_0618400	PVX_114045		PF3D7_0618400PVX_114045	598	620
PF3D7_0618500	PVX_114050		PF3D7_0618500PVX_114050	313	313
PF3D7_0618600	PVX_114055		PF3D7_0618600PVX_114055	274	273
PF3D7_0618700	PVX_114060		PF3D7_0618700PVX_114060	284	263
PF3D7_0618800	PVX_114065		PF3D7_0618800PVX_114065	1025	986
PF3D7_0618900.1	PVX_114070		PF3D7_0618900.1PVX_114070	729	629
PF3D7_0618900.2	PVX_114070		PF3D7_0618900.2PVX_114070	576	629
PF3D7_0619000.1	PVX_114075		PF3D7_0619000.1PVX_114075	1796	1414
PF3D7_0619000.2	PVX_114075		PF3D7_0619000.2PVX_114075	1797	1414
PF3D7_0619100	PVX_114080		PF3D7_0619100PVX_114080	333	347
PF3D7_0619200	PVX_114085		PF3D7_0619200PVX_114085	1062	1026
PF3D7_0619300	PVX_114090		PF3D7_0619300PVX_114090	3618	3206
PF3D7_0619400	PVX_114095		PF3D7_0619400PVX_114095	828	822
PF3D7_0619500	PVX_114100		PF3D7_0619500PVX_114100	1392	1314
PF3D7_0619600	PVX_114105		PF3D7_0619600PVX_114105	871	743
PF3D7_0619700	PVX_114110		PF3D7_0619700PVX_114110	633	710
PF3D7_0619800	PVX_114115		PF3D7_0619800PVX_114115	2530	2341
PF3D7_0619900	PVX_114120		PF3D7_0619900PVX_114120	233	216
PF3D7_0620000	PVX_114125		PF3D7_0620000PVX_114125	505	437
PF3D7_0620100	PVX_114130		PF3D7_0620100PVX_114130	130	128
PF3D7_0620200	PVX_114135		PF3D7_0620200PVX_114135	323	262
PF3D7_0620300	PVX_114140		PF3D7_0620300PVX_114140	819	756
PF3D7_0620400	PVX_114145		PF3D7_0620400PVX_114145	525	479
PF3D7_0620500	PVX_114150		PF3D7_0620500PVX_114150	650	539
PF3D7_0620600	PVX_114155		PF3D7_0620600PVX_114155	294	261
PF3D7_0620700	PVX_114160		PF3D7_0620700PVX_114160	362	358
PF3D7_0621000	PVX_114170		PF3D7_0621000PVX_114170	844	754
PF3D7_0621100	PVX_114175		PF3D7_0621100PVX_114175	1354	1399
PF3D7_0621200	PVX_114180		PF3D7_0621200PVX_114180	301	302
PF3D7_0621300	PVX_114185		PF3D7_0621300PVX_114185	793	708
PF3D7_0621400	PVX_114190		PF3D7_0621400PVX_114190	664	607
PF3D7_0621500	PVX_114195		PF3D7_0621500PVX_114195	343	344
PF3D7_0621700	PVX_114200		PF3D7_0621700PVX_114200	1616	1639
PF3D7_0621800	PVX_114205		PF3D7_0621800PVX_114205	184	184
PF3D7_0621900	PVX_114210		PF3D7_0621900PVX_114210	776	724
PF3D7_0622000	PVX_114215		PF3D7_0622000PVX_114215	212	203
PF3D7_0622100	PVX_114220		PF3D7_0622100PVX_114220	1340	1423
PF3D7_0622200	PVX_114225		PF3D7_0622200PVX_114225	860	799
PF3D7_0622300	PVX_114230		PF3D7_0622300PVX_114230	834	790
PF3D7_0622400	PVX_114235		PF3D7_0622400PVX_114235	128	126
PF3D7_0622500	PVX_114240		PF3D7_0622500PVX_114240	434	443
PF3D7_0622600	PVX_114245		PF3D7_0622600PVX_114245	96	96
PF3D7_0622700	PVX_114250		PF3D7_0622700PVX_114250	381	412
PF3D7_0622800	PVX_114255		PF3D7_0622800PVX_114255	1447	1362
PF3D7_0622900	PVX_114260		PF3D7_0622900PVX_114260	1989	3136
PF3D7_0623000	PVX_114265		PF3D7_0623000PVX_114265	527	547
PF3D7_0623100	PVX_114270		PF3D7_0623100PVX_114270	786	847
PF3D7_0623200	PVX_114275		PF3D7_0623200PVX_114275	371	367
PF3D7_0623300	PVX_114280		PF3D7_0623300PVX_114280	236	236
PF3D7_0623400	PVX_114285		PF3D7_0623400PVX_114285	427	489
PF3D7_0623500	PVX_114290		PF3D7_0623500PVX_114290	266	285
PF3D7_0623600	PVX_114295		PF3D7_0623600PVX_114295	615	660
PF3D7_0623700	PVX_114300		PF3D7_0623700PVX_114300	1137	910
PF3D7_0623800	PVX_114305		PF3D7_0623800PVX_114305	2404	2213
PF3D7_0623900	PVX_114310		PF3D7_0623900PVX_114310	288	288
PF3D7_0624000	PVX_114315		PF3D7_0624000PVX_114315	493	493
PF3D7_0624100	PVX_114320		PF3D7_0624100PVX_114320	272	268
PF3D7_0624200	PVX_114325		PF3D7_0624200PVX_114325	341	340
PF3D7_0624300	PVX_114330		PF3D7_0624300PVX_114330	185	185
PF3D7_0624400	PVX_114335		PF3D7_0624400PVX_114335	607	580
PF3D7_0624500	PVX_114337		PF3D7_0624500PVX_114337	89	89
PF3D7_0624600	PVX_114340		PF3D7_0624600PVX_114340	2719	2946
PF3D7_0624700	PVX_114344		PF3D7_0624700PVX_114344	247	250
PF3D7_0624800	PVX_114346		PF3D7_0624800PVX_114346	624	839
PF3D7_0624900	PVX_114350		PF3D7_0624900PVX_114350	445	442
PF3D7_0625000.1	PVX_114355		PF3D7_0625000.1PVX_114355	439	473
PF3D7_0625000.2	PVX_114355		PF3D7_0625000.2PVX_114355	461	473
PF3D7_0625100	PVX_114360		PF3D7_0625100PVX_114360	399	400
PF3D7_0625200	PVX_114365		PF3D7_0625200PVX_114365	385	406
PF3D7_0625300	PVX_114370		PF3D7_0625300PVX_114370	1444	1221
PF3D7_0625400	PVX_114375		PF3D7_0625400PVX_114375	412	402
PF3D7_0625500	PVX_114380		PF3D7_0625500PVX_114380	337	327
PF3D7_0625600	PVX_114385		PF3D7_0625600PVX_114385	631	649
PF3D7_0625700	PVX_114390		PF3D7_0625700PVX_114390	98	93
PF3D7_0625800	PVX_114395		PF3D7_0625800PVX_114395	642	609
PF3D7_0625900	PVX_114400		PF3D7_0625900PVX_114400	326	291
PF3D7_0626000	PVX_114405		PF3D7_0626000PVX_114405	1751	1546
PF3D7_0626100	PVX_114410		PF3D7_0626100PVX_114410	383	383
PF3D7_0626200	PVX_114415		PF3D7_0626200PVX_114415	418	353
PF3D7_0626300	PVX_114420		PF3D7_0626300PVX_114420	473	474
PF3D7_0626400	PVX_114425		PF3D7_0626400PVX_114425	1159	949
PF3D7_0626500	PVX_114430		PF3D7_0626500PVX_114430	947	905
PF3D7_0626600	PVX_114435		PF3D7_0626600PVX_114435	145	148
PF3D7_0626700	PVX_114440		PF3D7_0626700PVX_114440	372	369
PF3D7_0626800	PVX_114445		PF3D7_0626800PVX_114445	511	511
PF3D7_0626900	PVX_114450		PF3D7_0626900PVX_114450	372	362
PF3D7_0627000	PVX_114455		PF3D7_0627000PVX_114455	110	116
PF3D7_0627200	PVX_114465		PF3D7_0627200PVX_114465	139	140
PF3D7_0627300	PVX_114470		PF3D7_0627300PVX_114470	449	519
PF3D7_0627400	PVX_114475		PF3D7_0627400PVX_114475	193	183
PF3D7_0627500	PVX_114480		PF3D7_0627500PVX_114480	189	189
PF3D7_0627600	PVX_114485		PF3D7_0627600PVX_114485	394	408
PF3D7_0627700	PVX_114490		PF3D7_0627700PVX_114490	1147	1138
PF3D7_0627800	PVX_114495		PF3D7_0627800PVX_114495	997	1053
PF3D7_0627900	PVX_114500		PF3D7_0627900PVX_114500	291	311
PF3D7_0628000	PVX_114505		PF3D7_0628000PVX_114505	173	172
PF3D7_0628100	PVX_114510		PF3D7_0628100PVX_114510	10287	9363
PF3D7_0628200	PVX_114512		PF3D7_0628200PVX_114512	3072	2588
PF3D7_0628300	PVX_114515		PF3D7_0628300PVX_114515	391	390
PF3D7_0628400	PVX_114520		PF3D7_0628400PVX_114520	339	345
PF3D7_0628500	PVX_114525		PF3D7_0628500PVX_114525	316	299
PF3D7_0628600	PVX_114530		PF3D7_0628600PVX_114530	385	403
PF3D7_0628700	PVX_114535		PF3D7_0628700PVX_114535	573	538
PF3D7_0628800	PVX_114540		PF3D7_0628800PVX_114540	882	680
PF3D7_0628900	PVX_114545		PF3D7_0628900PVX_114545	1442	1277
PF3D7_0629000	PVX_114550		PF3D7_0629000PVX_114550	291	284
PF3D7_0629100	PVX_114555		PF3D7_0629100PVX_114555	665	672
PF3D7_0629200	PVX_114560		PF3D7_0629200PVX_114560	380	380
PF3D7_0629300	PVX_114565		PF3D7_0629300PVX_114565	863	802
PF3D7_0629400	PVX_114570		PF3D7_0629400PVX_114570	780	670
PF3D7_0629500	PVX_114575		PF3D7_0629500PVX_114575	606	635
PF3D7_0629600	PVX_114580		PF3D7_0629600PVX_114580	259	243
PF3D7_0629700	PVX_114585		PF3D7_0629700PVX_114585	6753	6587
PF3D7_0629800	PVX_114590		PF3D7_0629800PVX_114590	1129	1121
PF3D7_0629900	PVX_114595		PF3D7_0629900PVX_114595	328	313
PF3D7_0630000	PVX_114600		PF3D7_0630000PVX_114600	280	282
PF3D7_0630100	PVX_114605		PF3D7_0630100PVX_114605	677	674
PF3D7_0630200	PVX_114610		PF3D7_0630200PVX_114610	135	133
PF3D7_0630300	PVX_114615		PF3D7_0630300PVX_114615	2907	2892
PF3D7_0630400	PVX_114620		PF3D7_0630400PVX_114620	389	396
PF3D7_0630500	PVX_114625		PF3D7_0630500PVX_114625	498	513
PF3D7_0630600	PVX_114630		PF3D7_0630600PVX_114630	935	933
PF3D7_0630700	PVX_114635		PF3D7_0630700PVX_114635	657	614
PF3D7_0630800	PVX_114640		PF3D7_0630800PVX_114640	391	387
PF3D7_0630900	PVX_114645		PF3D7_0630900PVX_114645	601	599
PF3D7_0631000	PVX_114650		PF3D7_0631000PVX_114650	285	289
PF3D7_0703000	PVX_087690		PF3D7_0703000PVX_087690	1843	1832
PF3D7_0703100	PVX_087695		PF3D7_0703100PVX_087695	180	178
PF3D7_0703200	PVX_087700		PF3D7_0703200PVX_087700	1540	1327
PF3D7_0703300	PVX_087705		PF3D7_0703300PVX_087705	146	143
PF3D7_0703400	PVX_087710		PF3D7_0703400PVX_087710	820	645
PF3D7_0703500	PVX_087715		PF3D7_0703500PVX_087715	2299	2329
PF3D7_0703600	PVX_087720		PF3D7_0703600PVX_087720	262	262
PF3D7_0703700	PVX_087725		PF3D7_0703700PVX_087725	249	204
PF3D7_0703800	PVX_087730		PF3D7_0703800PVX_087730	1058	1082
PF3D7_0703900	PVX_087735		PF3D7_0703900PVX_087735	4358	4034
PF3D7_0704000	PVX_087740		PF3D7_0704000PVX_087740	3268	3002
PF3D7_0704100	PVX_087745		PF3D7_0704100PVX_087745	3559	3475
PF3D7_0704200	PVX_087750		PF3D7_0704200PVX_087750	1193	1116
PF3D7_0704300	PVX_087755		PF3D7_0704300PVX_087755	1852	2004
PF3D7_0704400	PVX_087760		PF3D7_0704400PVX_087760	1010	805
PF3D7_0704500	PVX_087765		PF3D7_0704500PVX_087765	1603	1251
PF3D7_0704600	PVX_087775		PF3D7_0704600PVX_087775	3893	3825
PF3D7_0704700	PVX_087780		PF3D7_0704700PVX_087780	1337	1321
PF3D7_0704800	PVX_087785		PF3D7_0704800PVX_087785	1297	1270
PF3D7_0704900	PVX_087790		PF3D7_0704900PVX_087790	372	334
PF3D7_0705000	PVX_087795		PF3D7_0705000PVX_087795	1213	1137
PF3D7_0705100	PVX_087800		PF3D7_0705100PVX_087800	989	807
PF3D7_0705200	PVX_087802		PF3D7_0705200PVX_087802	1532	1322
PF3D7_0705300	PVX_087805		PF3D7_0705300PVX_087805	825	862
PF3D7_0705400	PVX_087810		PF3D7_0705400PVX_087810	821	832
PF3D7_0705500	PVX_087815		PF3D7_0705500PVX_087815	2814	2754
PF3D7_0705600	PVX_087820		PF3D7_0705600PVX_087820	1132	1051
PF3D7_0705700	PVX_087825		PF3D7_0705700PVX_087825	54	54
PF3D7_0705800	PVX_087830		PF3D7_0705800PVX_087830	193	208
PF3D7_0705900	PVX_087835		PF3D7_0705900PVX_087835	166	165
PF3D7_0706000	PVX_087840		PF3D7_0706000PVX_087840	1229	1249
PF3D7_0706100	PVX_087845		PF3D7_0706100PVX_087845	1529	1522
PF3D7_0706200	PVX_087851		PF3D7_0706200PVX_087851	77	62
PF3D7_0706400	PVX_087860		PF3D7_0706400PVX_087860	92	92
PF3D7_0706500	PVX_087865		PF3D7_0706500PVX_087865	1706	1954
PF3D7_0706600	PVX_087870		PF3D7_0706600PVX_087870	677	597
PF3D7_0706700	PVX_087875		PF3D7_0706700PVX_087875	873	905
PF3D7_0707200	PVX_087880		PF3D7_0707200PVX_087880	2129	1918
PF3D7_0707300	PVX_087885		PF3D7_0707300PVX_087885	861	730
PF3D7_0707400	PVX_087895		PF3D7_0707400PVX_087895	663	665
PF3D7_0707500	PVX_087900		PF3D7_0707500PVX_087900	1601	1360
PF3D7_0707600	PVX_087905		PF3D7_0707600PVX_087905	244	325
PF3D7_0707700	PVX_087910		PF3D7_0707700PVX_087910	961	1098
PF3D7_0707800	PVX_087915		PF3D7_0707800PVX_087915	1183	1055
PF3D7_0707900	PVX_087920		PF3D7_0707900PVX_087920	259	259
PF3D7_0708000	PVX_087925		PF3D7_0708000PVX_087925	868	798
PF3D7_0708100	PVX_087935		PF3D7_0708100PVX_087935	69	69
PF3D7_0708200	PVX_087940		PF3D7_0708200PVX_087940	954	965
[truncated: 3,431 more rows]

## Sheet: Pf3D7Pv syntenic only unique
Unique proteins represented by the pairings (duplicates removed but no relationship for Pf3d7-Pv between rows)
[truncated: 4,648 more rows]
